# Supplementary material for: Construction and External Validation of a Ferroptosis-Related Gene Signature of Predictive Value for the Overall Survival in Bladder Cancer
Source: Front Mol Biosci. 2021 May 21;8:675651. doi: 10.3389/fmolb.2021.675651 (PMC8175978; doi:10.3389/fmolb.2021.675651)
Supplement: Supplementary file 1 [file DataSheet1.ZIP]

Archive with 21 entries (20 files):
- Supplementary files/
- Supplementary files/Supplementary Figure 1.jpg
- Supplementary files/Supplementary table1.txt
- Supplementary files/Supplementary table10.xlsx
- Supplementary files/Supplementary table11.xlsx
- Supplementary files/Supplementary table12.docx
- Supplementary files/Supplementary table13.docx
- Supplementary files/Supplementary table14.docx
- Supplementary files/Supplementary table15.xls
- Supplementary files/Supplementary table16.txt
- Supplementary files/Supplementary table17.txt
- Supplementary files/Supplementary table18.txt
- Supplementary files/Supplementary table19.txt
- Supplementary files/Supplementary table2.gmt
- Supplementary files/Supplementary table3.xls
- Supplementary files/Supplementary table4.xls
- Supplementary files/Supplementary table5.docx
- Supplementary files/Supplementary table6.txt
- Supplementary files/Supplementary table7.txt
- Supplementary files/Supplementary table8.txt
- Supplementary files/Supplementary table9.txt
