# Supplementary material for: Construction and External Validation of a Ferroptosis-Related Gene Signature of Predictive Value for the Overall Survival in Bladder Cancer
Source: Front Mol Biosci. 2021 May 21;8:675651. doi: 10.3389/fmolb.2021.675651 (PMC8175978; doi:10.3389/fmolb.2021.675651)
Supplement: Supplementary file 1 [file DataSheet1.ZIP › Supplementary files/Supplementary table10.xlsx]

## Sheet: Master table
id	futime	fustat	ALOX5	FANCD2	HMGCR	FADS2	riskScore	risk	risk	mRNA cluster （1--luminal； 2--basal;3--Neuronal）
TCGA-2F-A9KO	2.01096	1	3.8007	1.95647	3.79902	2.13572	10.1743	low	0	1
TCGA-2F-A9KP	0.99726	1	3.26502	3.01163	4.13177	2.62212	14.7938	high	1	1
TCGA-2F-A9KQ	7.90685	0	6.58803	2.24009	3.71604	4.40234	8.93753	low	0	1
TCGA-2F-A9KR	8.72055	1	3.12502	1.97567	4.45539	2.37658	13.5759	low	0	1
TCGA-2F-A9KT	6.44384	0	2.86376	2.25931	3.41354	1.48161	10.4091	low	0	1
TCGA-2F-A9KW	0.69589	1	5.66496	2.71394	3.75882	2.4819	8.61584	low	0	1
TCGA-4Z-AA7M	1.35616	0	3.75948	3.96979	3.81489	3.87774	16.8218	high	1	1
TCGA-4Z-AA7N	3.74521	1	5.25207	2.09019	3.89263	3.13823	9.58847	low	0	1
TCGA-4Z-AA7O	1.40274	0	6.08484	1.54758	3.21895	0.732708	1.46174	low	0	1
TCGA-4Z-AA7Q	1.39726	1	2.4994	1.56682	3.09874	0.726699	7.74933	low	0	2
TCGA-4Z-AA7R	1.43014	1	4.72901	2.997	3.12096	5.4662	13.8645	low	0	3
TCGA-4Z-AA7S	2.91507	1	6.12613	2.5551	4.44936	1.64457	7.99041	low	0	1
TCGA-4Z-AA7W	2.30137	0	3.14476	2.16348	2.38888	2.09475	7.95139	low	0	2
TCGA-4Z-AA7Y	4.16986	0	5.18585	2.06258	5.25158	6.07684	17.8971	high	1	1
TCGA-4Z-AA80	0.0520548	1	2.01285	2.84105	5.45462	5.41301	24.6816	high	1	1
TCGA-4Z-AA81	3.47945	1	5.27275	2.18356	2.83892	0.362925	2.55618	low	0	2
TCGA-4Z-AA82	4.26301	1	2.87505	1.68618	4.32319	3.73475	15.275	high	1	2
TCGA-4Z-AA83	5.54521	0	5.19467	1.30112	3.12699	1.48304	3.56756	low	0	1
TCGA-4Z-AA84	1.26027	0	4.78228	3.04983	3.01495	2.41056	8.77658	low	0	2
TCGA-4Z-AA86	0.852055	1	3.07426	2.16843	2.74886	2.07954	9.02397	low	0	2
TCGA-4Z-AA87	3.98356	0	5.38837	3.89237	3.68879	5.29257	15.5769	high	1	1
TCGA-4Z-AA89	2.81918	0	6.12897	1.85715	3.39748	1.02063	2.89135	low	0	1
TCGA-5N-A9KI	0.208219	1	5.79794	1.9323	2.95467	3.66858	6.62821	low	0	1
TCGA-5N-A9KM	1.45205	1	1.65881	1.08211	2.33605	1.0073	6.79216	low	0	1
TCGA-BL-A0C8	3.33973	0	6.36229	2.61758	3.71702	1.2585	5.11862	low	0	1
TCGA-BL-A13I	0.610959	1	3.68275	3.0494	2.99648	2.46777	10.8347	low	0	2
TCGA-BL-A13J	0.221918	1	5.37678	2.89582	4.34054	3.93251	13.3171	low	0	1
TCGA-BL-A3JM	0.561644	1	1.14032	2.51126	4.26615	2.03368	17.1835	high	1	3
TCGA-BL-A5ZZ	1.03288	0	2.58185	1.67358	3.20867	3.29767	12.1364	low	0	2
TCGA-BT-A0S7	0.547945	1	1.51836	2.26797	3.79384	2.24162	15.1024	high	1	3
TCGA-BT-A0YX	1.09589	1	3.32614	1.73003	3.7401	1.45602	9.39302	low	0	2
TCGA-BT-A20J	1.5863	1	4.08363	1.91991	2.77646	3.38027	8.82357	low	0	2
TCGA-BT-A20N	2.17808	1	4.18316	3.73779	4.81729	5.40892	20.6837	high	1	1
TCGA-BT-A20O	1.0137	1	3.98109	2.68437	2.94879	4.22893	12.2441	low	0	2
TCGA-BT-A20P	1.49041	1	3.47327	1.77318	3.3393	2.4126	9.64277	low	0	1
TCGA-BT-A20Q	1.62466	1	3.97776	1.12578	3.37296	1.45814	6.08638	low	0	1
TCGA-BT-A20R	0.421918	1	2.63553	1.69651	3.25412	3.8929	13.1384	low	0	1
TCGA-BT-A20T	1.2411	1	5.58628	1.5769	3.35388	2.36988	5.36679	low	0	1
TCGA-BT-A20U	1.24658	1	2.56688	2.60285	3.74863	5.0245	18.0661	high	1	2
TCGA-BT-A20V	0.421918	1	3.51585	1.84523	3.99904	5.58271	16.4431	high	1	2
TCGA-BT-A20W	0.69589	1	4.42261	3.01008	3.82764	3.34178	12.9893	low	0	1
TCGA-BT-A20X	0.687671	1	1.25727	0.96315	3.32294	1.03001	9.9668	low	0	2
TCGA-BT-A2LA	1.43014	0	1.77961	2.88734	2.71668	5.00933	17.2769	high	1	3
TCGA-BT-A2LB	1.34795	1	6.1659	2.2355	2.87162	1.83482	3.4174	low	0	1
TCGA-BT-A2LD	1.70685	1	2.16396	2.12977	3.70747	5.74074	18.9327	high	1	2
TCGA-BT-A3PH	0.389041	1	5.13813	2.86979	4.72515	1.06811	10.2228	low	0	1
TCGA-BT-A3PJ	2.16164	0	1.837	2.2884	2.78802	1.27936	10.3658	low	0	2
TCGA-BT-A3PK	0.830137	1	2.4742	2.74984	2.90586	1.81022	11.2135	low	0	2
TCGA-BT-A42C	2.39178	0	4.04659	2.5517	3.87764	5.51372	16.367	high	1	1
TCGA-BT-A42E	3.03562	0	2.36191	2.01186	3.04629	1.39928	9.75785	low	0	2
TCGA-BT-A42F	2.36712	0	2.95878	1.84247	3.16939	1.08326	8.17391	low	0	2
TCGA-C4-A0EZ	0.747945	1	2.95178	2.7238	3.68813	5.26811	17.8096	high	1	3
TCGA-C4-A0F0	0.161644	0	0.766875	2.13125	3.38202	1.11492	13.3559	low	0	2
TCGA-C4-A0F1	0.243836	0	1.03328	1.45781	3.96648	1.32206	13.4806	low	0	2
TCGA-C4-A0F6	1.91781	0	4.88886	1.92116	3.48563	1.94229	6.97249	low	0	1
TCGA-C4-A0F7	0.169863	1	1.9989	3.42904	3.98517	2.82669	17.8349	high	1	3
TCGA-CF-A1HR	1.06575	0	4.96387	2.37098	3.094	2.16887	6.9958	low	0	1
TCGA-CF-A27C	1.16438	0	6.6341	1.4061	3.74407	0.211479	0.764496	low	0	1
TCGA-CF-A3MF	1.04932	0	5.54101	2.19241	1.95464	0.295609	-0.378209	low	0	1
TCGA-CF-A3MG	1.01096	0	6.40038	2.70336	3.58837	2.44626	6.73652	low	0	1
TCGA-CF-A3MH	1.09041	0	5.48331	1.53027	2.07282	0.927194	-0.210297	low	0	1
TCGA-CF-A3MI	1.0137	0	4.22948	0.880572	2.52893	0.431296	1.30165	low	0	1
TCGA-CF-A47S	0.912329	0	6.61803	1.18794	2.3757	0.488235	-2.82193	low	0	1
TCGA-CF-A47T	1.05479	1	4.7995	1.10243	2.43906	1.16961	1.59545	low	0	1
TCGA-CF-A47V	1.03836	0	5.69486	1.59708	2.24821	0.86435	-0.105051	low	0	1
TCGA-CF-A47W	1.00822	0	6.10758	1.65938	2.59929	0.905323	0.253273	low	0	1
TCGA-CF-A47X	1.05205	0	4.68007	1.27183	2.60936	0.347083	1.29249	low	0	1
TCGA-CF-A47Y	1.02192	0	5.45901	1.3917	2.14089	0.366439	-1.12758	low	0	1
TCGA-CF-A5U8	1.09315	0	7.10031	1.40622	2.50729	0.20849	-3.38632	low	0	1
TCGA-CF-A5UA	1	0	4.52677	1.5051	2.59459	0.72116	2.5621	low	0	1
TCGA-CF-A7I0	1.00822	0	5.89746	2.28143	3.60465	1.27913	5.07262	low	0	1
TCGA-CF-A8HX	0.945205	0	4.48706	1.91838	2.36352	1.2232	3.58779	low	0	1
TCGA-CF-A8HY	0.945205	0	1.37988	1.29277	2.69129	2.23276	10.5738	low	0	1
TCGA-CF-A9FF	0.989041	0	5.62598	1.90864	3.90548	4.25537	10.3523	low	0	1
TCGA-CF-A9FL	1.54795	1	6.35136	1.51214	4.08465	3.2625	7.1894	low	0	1
TCGA-CF-A9FM	1.09041	0	6.68093	1.37429	3.1434	0.441196	-0.618104	low	0	1
TCGA-CU-A0YN	1.07671	1	2.44382	1.88201	4.04859	2.19768	13.2861	low	0	2
TCGA-CU-A0YO	0.408219	1	5.79572	1.6554	2.9762	1.52257	2.79213	low	0	1
TCGA-CU-A0YR	1.26027	1	3.23983	2.46127	4.00127	2.07757	12.6003	low	0	1
TCGA-CU-A3KJ	1.53973	0	1.81598	2.07195	4.41498	0.882049	13.7008	low	0	2
TCGA-CU-A3QU	0.432877	0	5.66571	2.32742	4.19878	1.52179	7.54711	low	0	1
TCGA-CU-A3YL	2.48219	0	2.32996	2.1167	3.72056	2.61954	13.7277	low	0	1
TCGA-CU-A5W6	0.153425	1	5.06676	1.39806	3.92495	5.49853	12.4255	low	0	1
TCGA-CU-A72E	1.13151	1	4.17717	1.57936	3.05475	2.89525	7.98837	low	0	2
TCGA-DK-A1A3	1.82192	1	4.89914	2.55612	3.92617	6.23331	16.0718	high	1	1
TCGA-DK-A1A5	0.178082	1	3.9111	2.26267	3.75313	2.66865	11.2643	low	0	1
TCGA-DK-A1A6	5.53425	0	5.21333	3.07081	4.11615	4.56579	14.3457	high	1	1
TCGA-DK-A1A7	1.53425	0	1.92097	1.92189	1.89232	1.54335	7.55415	low	0	1
TCGA-DK-A1AA	1.58356	0	6.03338	1.29855	3.25956	1.27385	2.047	low	0	1
TCGA-DK-A1AB	1.39178	1	4.64268	0.936249	3.66666	2.00708	6.1544	low	0	2
TCGA-DK-A1AC	10.9068	0	4.38385	3.52167	3.85331	4.35557	15.6865	high	1	1
TCGA-DK-A1AD	9.36986	0	4.70168	3.25857	3.31933	0.643601	7.3472	low	0	1
TCGA-DK-A1AE	1.34521	0	1.44927	2.4563	3.85424	4.26625	18.9296	high	1	2
TCGA-DK-A1AF	1.46849	0	5.9938	1.81065	3.30506	2.86508	5.70792	low	0	1
TCGA-DK-A1AG	1.30137	0	5.33302	1.56211	2.95342	1.63855	3.58766	low	0	1
TCGA-DK-A2HX	3.89041	1	3.24453	1.62203	3.79464	1.66013	9.80577	low	0	1
TCGA-DK-A2I1	1.49589	0	4.32139	1.58936	3.03457	2.47194	7.02278	low	0	1
TCGA-DK-A2I2	0.649315	1	3.74331	1.25513	2.86148	2.02405	6.28957	low	0	2
TCGA-DK-A2I4	10.5068	0	4.68761	1.87673	3.07303	3.15654	8.07084	low	0	2
TCGA-DK-A2I6	7.27671	0	2.95003	3.46623	3.46125	4.03106	16.6601	high	1	2
TCGA-DK-A3IK	0.4	1	4.04035	1.37606	2.15069	2.34935	4.59257	low	0	1
TCGA-DK-A3IL	1.13151	1	5.35605	1.56171	3.74482	4.80143	10.6265	low	0	1
TCGA-DK-A3IM	0.679452	1	0.608523	2.67517	3.58351	3.01188	18.1908	high	1	2
TCGA-DK-A3IN	0.684932	1	4.59591	4.0753	3.21439	2.98152	12.4774	low	0	2
TCGA-DK-A3IQ	1.47671	1	4.00783	0.798676	2.04235	2.79649	3.98091	low	0	1
TCGA-DK-A3IS	4.18904	0	4.97264	2.47799	3.69053	2.9345	9.97284	low	0	1
TCGA-DK-A3IT	1.77534	0	2.91547	3.10934	3.89263	4.99261	18.7125	high	1	1
TCGA-DK-A3IU	1.93425	1	3.78371	1.71905	2.42788	2.56603	6.78752	low	0	2
TCGA-DK-A3IV	0.805479	1	5.0832	2.33232	3.13766	1.26812	5.40306	low	0	1
TCGA-DK-A3WW	1.73425	0	2.49953	1.60737	2.85564	0.676094	7.09899	low	0	2
TCGA-DK-A3WX	0.879452	1	2.74611	2.13924	3.4306	1.58439	10.6062	low	0	2
TCGA-DK-A3WY	13.6082	0	5.09825	3.13948	2.35162	2.5227	6.77687	low	0	2
TCGA-DK-A3X1	5.50411	0	3.97536	2.01142	2.15646	2.51884	6.18955	low	0	1
TCGA-DK-A3X2	1.49863	1	2.79762	3.09261	4.08778	3.96541	17.8004	high	1	1
TCGA-DK-A6AV	5.34795	0	4.81946	2.74599	3.68004	0.910332	7.54578	low	0	1
TCGA-DK-A6AW	4.4411	0	5.44668	1.49894	2.69772	0.635037	1.00101	low	0	1
TCGA-DK-A6B0	6.38356	0	6.60036	1.30432	2.90608	1.56279	0.531289	low	0	1
TCGA-DK-A6B1	5.6137	0	4.90487	2.20819	3.30805	1.25798	5.93415	low	0	1
TCGA-DK-A6B2	1.30685	0	4.45488	1.69009	2.90432	1.26217	4.71742	low	0	1
TCGA-DK-A6B5	4.22466	0	4.71192	3.05699	2.80707	2.74437	8.89123	low	0	2
TCGA-DK-A6B6	3.05479	0	5.99444	1.55843	3.52496	1.08504	3.01661	low	0	1
TCGA-DK-AA6L	3.1863	1	3.38593	1.93386	2.11163	1.14534	4.84523	low	0	2
TCGA-DK-AA6M	4.33425	0	3.18055	1.88716	3.02973	1.70733	8.46126	low	0	2
TCGA-DK-AA6P	1.25205	0	3.84256	2.1181	3.19957	1.40438	7.65608	low	0	1
TCGA-DK-AA6Q	1.13151	1	2.27533	1.73772	2.97401	3.93329	13.1953	low	0	2
TCGA-DK-AA6R	13.811	0	2.5947	2.46476	2.5841	1.14568	8.55416	low	0	2
TCGA-DK-AA6S	13.8356	0	4.07425	1.7813	2.48432	2.21569	5.9704	low	0	2
TCGA-DK-AA6T	1.56712	0	3.21859	2.90345	3.2382	1.94488	11.2324	low	0	1
TCGA-DK-AA6U	1.58356	0	4.0465	3.26292	4.26922	5.58002	18.8518	high	1	1
TCGA-DK-AA6W	1.13699	1	2.84124	3.23879	3.96991	4.75629	18.9262	high	1	3
TCGA-DK-AA6X	1.27945	0	4.95357	2.07224	2.97442	2.49899	6.65373	low	0	1
TCGA-DK-AA71	1.13699	0	4.73527	1.84312	3.48467	5.11397	12.095	low	0	1
TCGA-DK-AA74	4.67945	0	3.11277	1.66225	2.0469	3.28747	8.03346	low	0	2
TCGA-DK-AA75	0.931507	1	3.03654	2.07466	2.76306	4.14909	12.2106	low	0	1
TCGA-DK-AA76	1.00274	0	5.07146	2.66919	4.74218	4.14229	14.8497	high	1	1
TCGA-DK-AA77	1.69315	0	5.55452	2.15228	4.04317	4.00734	10.9181	low	0	1
TCGA-E5-A2PC	3.63288	0	5.44442	1.84955	3.65951	5.48533	11.855	low	0	2
TCGA-E5-A4TZ	1.27945	1	2.35482	2.7647	5.14174	0.550893	15.4282	high	1	1
TCGA-E5-A4U1	3.23562	0	3.31711	2.60158	2.83302	3.19706	11.3755	low	0	1
TCGA-E7-A3X6	2.47671	1	3.50943	2.24295	2.8133	2.16072	8.66467	low	0	2
TCGA-E7-A3Y1	0.446575	0	5.53568	1.57807	2.21905	0.617535	-0.314578	low	0	1
TCGA-E7-A4IJ	1.84658	1	6.43041	2.05826	3.36408	2.36213	4.7383	low	0	1
TCGA-E7-A4XJ	0.186301	1	4.45662	1.61308	2.67799	0.711241	3.10032	low	0	1
TCGA-E7-A519	1.39178	0	5.32506	0.958443	1.53329	0.762598	-2.69046	low	0	1
TCGA-E7-A541	2.13151	1	5.35596	2.10754	2.40786	1.51789	2.93059	low	0	1
TCGA-E7-A5KE	0.0465753	0	3.49329	3.5801	3.57335	2.57889	13.8908	low	0	1
TCGA-E7-A5KF	0.0547945	0	7.29056	1.9483	3.7892	2.9838	5.06184	low	0	1
TCGA-E7-A677	2.24658	0	4.92811	2.23156	3.70934	1.24692	6.98579	low	0	1
TCGA-E7-A678	2.1863	0	6.67267	1.30128	1.79633	0.176912	-4.74026	low	0	1
TCGA-E7-A6MD	0.353425	0	6.16709	2.43962	2.46946	2.74708	4.16461	low	0	1
TCGA-E7-A6ME	2.00274	0	5.87239	2.33961	3.60718	3.67905	9.01069	low	0	1
TCGA-E7-A6MF	2.05479	0	5.00582	1.38972	3.29478	0.401722	2.82611	low	0	1
TCGA-E7-A7DU	0.0767123	0	5.19922	1.74887	3.20267	1.61473	4.81038	low	0	1
TCGA-E7-A7DV	0.10137	0	4.02946	2.63846	2.75873	2.45122	8.76636	low	0	2
TCGA-E7-A7PW	1.13973	0	6.15956	2.02208	2.38483	3.7566	4.75578	low	0	1
TCGA-E7-A7XN	1.1726	0	2.01541	1.89224	3.00191	0.457783	8.56934	low	0	2
TCGA-E7-A85H	1.07945	0	4.38247	3.55619	4.11339	1.53877	12.0143	low	0	1
TCGA-E7-A8O7	1.27671	0	6.74794	1.7174	3.32753	0.638128	0.704369	low	0	1
TCGA-E7-A8O8	0.0356164	0	4.17707	2.38994	2.30014	0.736649	4.11004	low	0	1
TCGA-E7-A97P	1.19726	1	2.67397	2.15736	3.41337	1.49499	10.5862	low	0	2
TCGA-E7-A97Q	0.673973	1	3.94368	2.63997	2.63835	2.94159	9.37787	low	0	1
TCGA-FD-A3B3	2.66849	1	2.55192	2.37374	3.28869	1.5692	11.0024	low	0	2
TCGA-FD-A3B4	1.39726	1	1.77587	1.97711	3.99442	2.16761	14.4996	high	1	2
TCGA-FD-A3B5	0.745205	1	1.92103	2.12224	3.97087	2.8712	15.5506	high	1	2
TCGA-FD-A3B6	2.75342	1	3.60882	2.69997	2.99728	1.48184	8.76372	low	0	2
TCGA-FD-A3B7	0.334247	1	3.00451	2.20949	2.79705	2.56233	10.1171	low	0	2
TCGA-FD-A3B8	1.05205	0	3.71839	1.93202	2.63795	3.4217	9.21336	low	0	2
TCGA-FD-A3N5	1.87671	1	0.957328	1.56255	3.71689	1.4254	13.3156	low	0	2
TCGA-FD-A3N6	2.33151	0	0.572095	2.10192	4.627	1.57385	17.6928	high	1	2
TCGA-FD-A3NA	5.05479	0	3.91738	2.14057	3.95072	3.88733	13.4661	low	0	2
TCGA-FD-A3SJ	2.02466	1	3.26658	3.52263	3.36933	5.01832	17.494	high	1	1
TCGA-FD-A3SL	1.95068	1	3.80648	2.19928	3.04774	2.28339	8.85404	low	0	1
TCGA-FD-A3SM	1.49863	1	5.36203	1.47801	3.06828	4.5761	8.30344	low	0	1
TCGA-FD-A3SN	2.43014	0	2.64051	2.43508	3.42221	2.20943	12.3178	low	0	2
TCGA-FD-A3SO	0.460274	1	2.53242	2.49921	4.00107	1.85093	13.613	low	0	2
TCGA-FD-A3SP	2.14521	0	3.96656	2.13474	2.60796	3.11981	8.5846	low	0	2
TCGA-FD-A3SQ	3.89863	1	4.81631	0.967454	3.26794	3.01751	6.4233	low	0	1
TCGA-FD-A3SR	1.64932	1	6.90295	1.51453	3.14947	4.28453	5.30127	low	0	1
TCGA-FD-A3SS	1.07123	1	3.36358	1.88741	3.03902	3.31413	10.6785	low	0	2
TCGA-FD-A43N	1.91507	0	4.08324	2.25595	3.53492	2.80885	10.5757	low	0	1
TCGA-FD-A43P	2.27945	0	4.68939	3.51237	3.86319	3.41132	13.6489	low	0	1
TCGA-FD-A43S	1.24658	0	5.81241	1.27556	2.24685	2.15579	1.10234	low	0	1
TCGA-FD-A43U	1.74247	0	4.16212	1.73368	2.4985	3.40107	7.6222	low	0	1
TCGA-FD-A43X	0.30137	0	4.79097	1.43827	2.86009	0.649869	2.54565	low	0	1
TCGA-FD-A43Y	1.29863	1	3.24932	2.3	3.39064	2.72494	11.6732	low	0	2
TCGA-FD-A5BR	2.2274	0	6.03705	1.78902	2.86407	1.30153	1.95454	low	0	1
TCGA-FD-A5BS	4.49041	0	4.8039	1.36719	1.97351	3.9374	5.20155	low	0	2
TCGA-FD-A5BT	0.89863	1	2.65408	1.20719	1.97746	3.67623	8.44584	low	0	2
TCGA-FD-A5BU	1.61096	0	2.50619	1.46964	3.3214	2.57116	11.0483	low	0	2
TCGA-FD-A5BV	0.446575	1	5.26276	2.90683	2.61392	0.980263	4.30827	low	0	1
TCGA-FD-A5BX	0.473973	1	2.45191	0.892299	2.72044	3.70515	10.2466	low	0	2
TCGA-FD-A5BY	0.687671	0	2.82746	2.72634	2.70962	3.22605	12.2263	low	0	2
TCGA-FD-A5BZ	2.28767	1	4.60621	1.30405	3.20689	3.81298	8.53145	low	0	1
TCGA-FD-A5C0	1.50685	1	5.60674	2.1136	3.24824	0.931312	3.79486	low	0	1
TCGA-FD-A5C1	4.90959	0	3.57289	1.46954	2.57553	1.58919	5.56088	low	0	2
TCGA-FD-A62N	0.224658	0	4.15391	1.56669	2.00679	2.67287	4.86902	low	0	2
TCGA-FD-A62O	0.591781	1	3.42549	2.08105	3.73341	1.38162	9.73641	low	0	1
TCGA-FD-A62P	0.523288	1	5.45402	2.68276	3.74358	2.69865	9.24475	low	0	1
TCGA-FD-A62S	1.11233	1	3.61413	2.07698	3.11971	2.62073	9.69915	low	0	2
TCGA-FD-A6TA	5.23836	0	4.40278	2.0024	3.04027	2.98168	8.46783	low	0	1
TCGA-FD-A6TB	1.56712	0	5.07176	2.20452	2.63429	2.65168	6.021	low	0	1
TCGA-FD-A6TC	0.512329	0	3.27923	1.75142	2.81917	1.37179	6.93652	low	0	1
TCGA-FD-A6TD	1.05753	1	4.07791	1.74459	3.30612	2.00558	7.75059	low	0	2
TCGA-FD-A6TE	1.03014	0	6.27816	2.16067	4.07326	5.08897	11.3875	low	0	1
TCGA-FD-A6TF	0.189041	1	3.40311	1.86777	2.13832	2.89851	7.51863	low	0	1
TCGA-FD-A6TG	0.254795	1	4.88576	3.46505	2.86016	1.4129	7.38657	low	0	1
TCGA-FD-A6TH	0.358904	1	4.08077	1.91689	3.45466	4.08967	11.7437	low	0	2
TCGA-FD-A6TI	0.805479	1	3.96436	1.07611	3.70484	0.976936	6.14343	low	0	1
TCGA-FD-A6TK	0.90411	0	2.70952	2.12266	3.3932	4.35246	14.8977	high	1	2
TCGA-FJ-A3Z7	2.58904	0	3.95142	2.57971	2.74706	0.928588	6.3724	low	0	3
TCGA-FJ-A3Z9	1.05479	1	5.60589	2.14606	3.84457	3.90698	10.1258	low	0	1
TCGA-FJ-A3ZE	0.887671	1	4.81983	2.89241	4.57301	4.46502	15.7892	high	1	1
TCGA-FJ-A3ZF	1.43562	0	1.66366	3.3772	3.5666	1.79159	15.6105	high	1	1
TCGA-FJ-A871	0.745205	1	1.39207	1.86839	2.06528	2.76141	10.8008	low	0	3
TCGA-FT-A3EE	0.271233	1	3.97175	2.00625	3.93417	2.09707	10.2528	low	0	2
TCGA-FT-A61P	0.923288	0	3.0578	1.74113	2.847	2.06736	8.49196	low	0	2
TCGA-G2-A2EC	1.90685	1	5.67214	1.02823	2.3579	3.11088	2.69249	low	0	1
TCGA-G2-A2EF	5.16164	0	1.51303	2.50979	3.4138	2.01106	14.1933	high	1	2
TCGA-G2-A2EJ	4	0	0.326326	1.33659	4.23778	0.380628	13.7907	low	0	2
TCGA-G2-A2EK	1.32877	0	5.8632	1.35055	3.4395	1.30522	2.98532	low	0	1
TCGA-G2-A2EL	2.24384	1	2.1052	3.36066	4.99792	5.09482	23.7742	high	1	3
TCGA-G2-A2EO	4.94247	1	3.50389	1.82786	4.02921	4.19743	14.3332	high	1	1
TCGA-G2-A2ES	2.75068	1	1.84466	2.48939	4.63866	4.5944	20.8696	high	1	2
TCGA-G2-A3IB	0.60274	1	0.783771	1.77244	3.74096	3.62192	17.549	high	1	2
TCGA-G2-A3IE	1.67671	1	5.86813	2.64049	2.14161	0.253813	0.296335	low	0	1
TCGA-G2-A3VY	1.46849	0	4.06326	2.98747	3.41779	2.25734	10.8097	low	0	1
TCGA-G2-AA3B	5.50137	0	4.82816	2.05356	2.86018	0.877032	3.99297	low	0	1
TCGA-G2-AA3C	0.578082	1	3.86927	1.76216	3.11479	5.5969	13.3078	low	0	2
TCGA-G2-AA3D	5.86027	0	5.8477	2.72994	3.88664	3.04879	9.54253	low	0	1
TCGA-G2-AA3F	2.44658	0	5.96771	3.23889	3.79402	3.63681	10.9587	low	0	1
TCGA-GC-A3BM	1.78356	1	4.60044	1.98036	3.63692	1.24927	6.92545	low	0	1
TCGA-GC-A3I6	1.72603	1	3.2665	2.54127	3.49709	2.1409	11.4601	low	0	2
TCGA-GC-A3OO	1.31781	0	5.60331	2.88121	3.38402	1.65358	6.74335	low	0	1
TCGA-GC-A3RB	1.59452	0	4.08934	3.75237	3.94879	2.16266	13.4651	low	0	1
TCGA-GC-A3RC	1.32603	0	1.84352	1.94543	4.21231	1.5634	13.9449	low	0	2
TCGA-GC-A3RD	1.1726	0	4.08158	2.22878	3.17576	2.8281	9.60226	low	0	1
TCGA-GC-A3WC	1.47945	0	2.57575	2.11612	3.56976	3.16801	13.7371	low	0	2
TCGA-GC-A3YS	2.07671	0	2.3155	1.6743	2.68482	1.89975	9.0334	low	0	2
TCGA-GC-A4ZW	0.0410959	0	3.4946	2.8958	3.56193	2.00199	11.6626	low	0	1
TCGA-GD-A2C5	2.22466	0	5.54206	1.98079	3.37828	3.04323	7.33233	low	0	1
TCGA-GD-A3OP	0.175342	0	5.68308	1.85161	3.49607	1.40794	4.57099	low	0	1
TCGA-GD-A3OQ	0.260274	0	4.40708	2.4373	3.93426	3.13454	11.8975	low	0	2
TCGA-GD-A3OS	1.74795	0	1.99776	2.49309	3.02866	3.99548	15.3696	high	1	3
TCGA-GD-A6C6	0.183562	0	4.11748	3.24247	1.98419	0.495173	4.60322	low	0	1
TCGA-GD-A76B	0.613699	0	3.86225	2.33166	2.91613	3.8315	11.0863	low	0	1
TCGA-GU-A42P	0.909589	1	5.06189	3.43594	4.5881	3.55683	14.9791	high	1	1
TCGA-GU-A42Q	0.942466	1	1.09418	2.57581	3.38115	5.2116	20.0349	high	1	2
TCGA-GU-A42R	1.58082	1	5.68285	2.09723	3.79606	0.792991	4.8643	low	0	1
TCGA-GU-A762	0.635616	1	2.96371	2.16875	2.46245	2.55288	9.21012	low	0	2
TCGA-GU-A763	2.73151	0	5.72199	1.9302	2.83172	0.304153	1.14322	low	0	1
TCGA-GU-A764	1.67123	0	2.86285	1.63474	2.55721	1.59015	7.12772	low	0	2
TCGA-GU-A766	1.31507	0	2.45026	2.242	2.82424	1.18634	9.10297	low	0	2
TCGA-GU-A767	0.394521	1	5.15931	1.66243	3.06155	4.20486	8.42059	low	0	1
TCGA-GU-AATO	0.887671	1	5.3954	1.32148	2.83412	0.993939	1.68874	low	0	1
TCGA-GU-AATP	2.74795	0	4.46899	3.21712	2.81902	4.47963	12.4004	low	0	1
TCGA-GU-AATQ	0.583562	1	2.58692	2.03899	3.09785	4.86214	14.9813	high	1	2
TCGA-GV-A3JV	1.18904	1	4.47412	2.62675	4.01848	1.63572	9.99697	low	0	1
TCGA-GV-A3JW	1.77808	0	3.89974	4.22172	4.41811	5.11916	20.5966	high	1	1
TCGA-GV-A3JX	1.59178	0	3.63513	2.28128	3.02728	1.62874	8.23844	low	0	1
TCGA-GV-A3JZ	1.65205	0	4.16012	2.68514	3.10153	6.14906	15.3444	high	1	3
TCGA-GV-A3QF	1.69041	1	4.10851	2.28001	3.35246	6.16355	15.3671	high	1	1
TCGA-GV-A3QH	0.706849	1	5.09932	2.9072	3.53901	4.45262	12.5334	low	0	1
TCGA-GV-A3QI	3.0411	0	3.90809	3.59553	3.06356	2.78698	12.1295	low	0	1
TCGA-GV-A3QK	2.27945	0	5.91475	2.26129	3.64438	2.74629	7.417	low	0	1
TCGA-GV-A40E	0.715068	1	3.12735	2.35626	3.01712	1.17294	8.56738	low	0	2
TCGA-GV-A40G	1.58904	0	4.52077	2.54994	3.27239	1.28679	7.2327	low	0	1
TCGA-GV-A6ZA	1.89315	0	3.22532	3.7209	3.25788	2.68938	13.9821	low	0	1
TCGA-H4-A2HO	0.126027	0	6.94954	2.26444	3.78171	0.445321	2.26892	low	0	1
TCGA-H4-A2HQ	1.61644	0	4.74712	2.13277	4.18271	4.31283	13.2152	low	0	1
TCGA-HQ-A2OE	3.21644	0	5.39562	2.61825	4.91237	0.890492	9.49554	low	0	1
TCGA-HQ-A5ND	0.750685	1	0.878422	2.61777	3.15401	4.11976	18.1877	high	1	2
TCGA-HQ-A5NE	1.0137	1	5.5146	1.89918	2.99127	1.50297	3.77612	low	0	2
TCGA-K4-A3WS	2.08493	0	4.96233	2.02861	3.06076	2.6767	7.06487	low	0	1
TCGA-K4-A3WU	0.287671	0	4.34751	2.57656	3.23445	4.82334	13.064	low	0	1
TCGA-K4-A3WV	1.76986	0	1.15129	2.71957	3.75794	5.92045	22.3183	high	1	3
TCGA-K4-A4AB	0.208219	0	3.10838	0.870582	2.69637	2.38244	6.8558	low	0	1
TCGA-K4-A4AC	0.761644	1	1.94944	1.94653	2.23118	0.801027	7.28196	low	0	2
TCGA-K4-A54R	2.30685	0	2.33186	2.27209	3.05966	3.43629	13.5432	low	0	1
TCGA-K4-A5RH	0.756164	0	4.07599	2.60474	2.33721	3.43962	9.05101	low	0	2
TCGA-K4-A5RI	0.975342	1	4.57112	1.69309	2.71182	2.28061	5.59988	low	0	2
TCGA-K4-A5RJ	1.47671	0	4.03043	2.30155	2.44853	5.38329	11.9183	low	0	2
TCGA-K4-A6FZ	0.150685	0	5.61816	1.6057	3.28771	0.660154	2.49646	low	0	2
TCGA-K4-A6MB	1.28493	0	4.62241	2.76224	3.65497	3.82359	12.4548	low	0	1
TCGA-K4-A83P	1.35616	0	4.37101	2.02853	2.87114	3.86904	9.52142	low	0	1
TCGA-K4-AAQO	0.983562	0	4.52129	2.3348	4.18202	2.80778	11.6401	low	0	1
TCGA-KQ-A41N	4.39452	0	0.801347	1.77375	2.3092	0.780881	9.23989	low	0	1
TCGA-KQ-A41O	4.2137	0	5.12079	2.91129	3.05966	1.32085	6.29904	low	0	1
TCGA-KQ-A41P	2.99726	0	4.73349	3.16697	2.2598	1.78635	6.09525	low	0	1
TCGA-KQ-A41Q	0.989041	0	4.69557	2.74314	3.46304	1.19377	7.63637	low	0	1
TCGA-KQ-A41R	3.69863	0	3.1907	2.08697	2.98419	0.719388	7.14314	low	0	1
TCGA-KQ-A41S	0.0958904	0	5.07054	2.63921	2.87965	1.14259	5.11984	low	0	1
TCGA-LC-A66R	1.27671	0	2.22519	3.25722	2.98019	1.66426	12.5935	low	0	2
TCGA-LT-A5Z6	1.29863	0	5.62621	2.50705	3.82673	5.28758	12.8925	low	0	1
TCGA-LT-A8JT	1.75616	0	6.39743	1.73061	3.35406	0.359858	1.00535	low	0	1
TCGA-MV-A51V	1.12329	0	4.93371	2.06758	3.37589	2.31891	7.46626	low	0	1
TCGA-PQ-A6FI	1.01918	0	0.864202	2.06844	3.77354	0.570083	13.2436	low	0	2
TCGA-PQ-A6FN	1.38904	0	1.59051	1.9374	2.17481	1.2875	8.53892	low	0	2
TCGA-R3-A69X	1.1863	0	4.92722	2.37012	3.2303	5.95132	13.3751	low	0	1
TCGA-S5-A6DX	0.153425	1	2.13946	1.4062	3.24631	4.63179	14.6443	high	1	1
TCGA-S5-AA26	1.37808	0	4.45393	2.59518	3.17669	1.74162	7.90148	low	0	1
TCGA-SY-A9G0	2.76164	1	4.62646	1.69384	3.26899	2.35617	7.10106	low	0	1
TCGA-SY-A9G5	3.24932	0	4.07184	1.56261	2.38768	1.77342	4.6103	low	0	2
TCGA-UY-A78K	1.46849	1	5.15912	2.65353	2.9407	4.14696	9.87345	low	0	1
TCGA-UY-A78L	3.08767	0	3.8859	2.1266	3.17175	1.38621	7.48992	low	0	2
TCGA-UY-A78M	1.89041	1	5.59694	1.87266	2.95012	2.9658	5.76711	low	0	1
TCGA-UY-A78N	7.23562	1	4.01176	2.70341	3.84461	1.42534	10.1962	low	0	1
TCGA-UY-A78O	6.33425	0	5.18288	1.96161	3.18802	2.93474	7.27855	low	0	1
TCGA-UY-A78P	6.52055	0	4.28155	1.84448	2.68041	1.35071	4.86965	low	0	2
TCGA-UY-A8OB	5.77808	0	3.65985	2.27251	3.38687	1.16407	8.40227	low	0	2
TCGA-UY-A8OD	9.40274	0	5.80263	1.47055	2.56427	3.61478	4.62726	low	0	1
TCGA-UY-A9PA	2.93699	0	6.22506	1.47964	2.92224	0.496078	-0.0852048	low	0	2
TCGA-UY-A9PB	2.46301	0	2.89656	2.5237	2.44003	2.03375	9.12495	low	0	2
TCGA-UY-A9PD	1.48493	0	6.01845	2.17977	4.12964	4.36976	10.9186	low	0	1
TCGA-UY-A9PE	0.517808	0	4.30925	3.25999	2.98283	2.4005	9.93897	low	0	1
TCGA-UY-A9PF	0.320548	0	5.78309	1.71574	4.3289	1.04172	5.77142	low	0	1
TCGA-UY-A9PH	4.27671	0	4.39733	2.88562	3.96535	2.19285	11.3603	low	0	1
TCGA-XF-A8HB	3.75342	0	3.21187	2.34061	3.2291	0.765366	8.30557	low	0	1
TCGA-XF-A8HC	0.547945	1	3.19085	2.51689	3.66986	3.0829	13.4948	low	0	1
TCGA-XF-A8HD	8.12055	0	4.62931	1.72847	2.65533	1.29677	3.86146	low	0	2
TCGA-XF-A8HE	10.4575	0	3.60182	2.42906	4.82109	2.1697	14.2016	high	1	2
TCGA-XF-A8HF	8.09315	1	4.54332	1.95198	2.62651	2.84346	6.79667	low	0	1
TCGA-XF-A8HG	1.27945	1	5.45651	2.95003	3.54935	0.722123	6.1167	low	0	1
TCGA-XF-A8HH	0.156164	1	5.17611	2.18078	3.4475	1.51805	6.16495	low	0	1
TCGA-XF-A8HI	1.49041	1	5.79376	1.7964	3.49879	2.7505	6.38343	low	0	1
TCGA-XF-A9SH	5.4	1	5.796	1.41283	2.75877	0.664581	0.406708	low	0	1
TCGA-XF-A9SI	6.63836	0	4.47427	2.60747	3.22585	4.62964	12.5618	low	0	2
TCGA-XF-A9SJ	0.268493	1	5.09055	2.01718	2.11728	3.06586	4.90997	low	0	2
TCGA-XF-A9SK	1.33151	1	5.00214	1.55786	2.30315	3.47839	5.35145	low	0	1
TCGA-XF-A9SL	5.53425	1	3.84849	1.50276	2.48792	2.51219	6.33661	low	0	1
TCGA-XF-A9SM	2.87123	0	3.52937	2.65275	3.08436	2.23404	10.2358	low	0	2
TCGA-XF-A9SP	1.24384	1	4.35704	1.62699	2.41507	1.80794	4.33518	low	0	1
TCGA-XF-A9ST	0.350685	1	2.23224	3.00355	4.34338	2.61315	17.2231	high	1	3
TCGA-XF-A9SU	0.49863	1	4.84732	2.25204	2.63733	2.29204	5.96463	low	0	1
TCGA-XF-A9SV	1.06301	1	3.04596	2.08127	3.53721	2.35025	11.4353	low	0	1
TCGA-XF-A9SW	0.991781	1	4.59126	1.42183	2.38647	2.32647	4.25891	low	0	1
TCGA-XF-A9SX	1.96986	1	4.52492	1.6585	2.66842	2.01864	5.09194	low	0	2
TCGA-XF-A9SY	1.75342	0	2.40029	1.87466	2.85563	2.18537	10.1587	low	0	2
TCGA-XF-A9SZ	2.35342	1	4.68096	1.72259	2.4743	2.06793	4.48721	low	0	1
TCGA-XF-A9T0	2.18904	0	3.32316	2.81625	3.77248	3.21586	14.2976	high	1	1
TCGA-XF-A9T2	1.57534	1	1.70255	2.27109	3.09115	2.76063	13.717	low	0	3
TCGA-XF-A9T3	0.186301	0	2.96193	2.48769	2.50488	2.47819	9.80896	low	0	2
TCGA-XF-A9T4	1.35616	1	3.79218	1.65741	3.42526	2.17223	8.6901	low	0	2
TCGA-XF-A9T5	5.55342	0	3.61418	2.23229	2.75512	2.6741	9.10527	low	0	2
TCGA-XF-A9T6	0.175342	0	4.35194	2.13214	2.55412	2.98296	7.51383	low	0	2
TCGA-XF-A9T8	1.14521	1	3.28026	1.95257	3.14007	1.4054	8.21988	low	0	2
TCGA-XF-AAME	7.74795	1	3.97701	1.5342	3.29977	2.39224	8.13127	low	0	2
TCGA-XF-AAMG	9.21644	0	2.64153	3.28526	3.42143	3.66996	16.2117	high	1	3
TCGA-XF-AAMH	0.942466	1	1.65616	1.66296	3.11238	5.01206	16.2565	high	1	3
TCGA-XF-AAMJ	4.57534	1	3.68659	1.94055	2.58403	2.97225	8.43718	low	0	1
TCGA-XF-AAML	0.635616	1	4.94153	2.89313	3.77024	5.78765	15.5122	high	1	1
TCGA-XF-AAMQ	5.96438	0	5.07429	2.74433	2.78784	1.46621	5.57565	low	0	1
TCGA-XF-AAMR	7.64384	0	5.00119	1.39646	3.09562	2.06692	4.93726	low	0	1
TCGA-XF-AAMT	0.246575	1	3.00551	1.63117	2.59074	2.22068	7.94039	low	0	2
TCGA-XF-AAMW	0.693151	1	3.42826	2.13411	3.27728	1.15555	8.26189	low	0	2
TCGA-XF-AAMX	0.564384	1	4.29149	3.79638	4.51978	1.17094	13.1359	low	0	1
TCGA-XF-AAMY	8.24932	0	5.72041	2.4595	3.51154	2.00565	6.62801	low	0	1
TCGA-XF-AAMZ	3.69315	1	4.82349	2.78319	4.17508	5.21071	15.6914	high	1	1
TCGA-XF-AAN0	4.70685	1	5.42612	2.16248	3.1092	0.96204	3.89674	low	0	1
TCGA-XF-AAN1	2.57808	1	5.47722	2.26756	3.73833	1.47431	6.48057	low	0	1
TCGA-XF-AAN2	5.12055	1	4.56608	2.0876	3.6595	1.57178	7.75784	low	0	2
TCGA-XF-AAN3	7.19178	0	4.39167	1.24649	2.69972	0.79402	2.71773	low	0	2
TCGA-XF-AAN4	2.25479	1	3.35898	0.999368	2.29551	2.05944	5.06346	low	0	2
TCGA-XF-AAN5	6.28219	0	2.22325	2.41109	3.76508	1.0802	12.1741	low	0	2
TCGA-XF-AAN7	1.54795	1	1.10752	2.58217	2.88792	1.59959	13.0272	low	0	3
TCGA-XF-AAN8	0.323288	1	3.42371	0.46814	2.04332	2.01547	3.20475	low	0	2
TCGA-YC-A89H	1.56986	0	2.37675	2.10314	3.68754	1.70009	12.0818	low	0	1
TCGA-YC-A8S6	0.80274	0	4.45181	1.65047	3.45561	2.51133	8.08063	low	0	1
TCGA-YC-A9TC	0.0547945	1	7.06729	2.2749	3.49598	4.78194	8.13512	low	0	3
TCGA-YF-AA3L	0.99726	0	5.117	1.33023	1.79265	1.11729	-0.360776	low	0	1
TCGA-YF-AA3M	1.13699	0	4.60399	2.4255	3.44471	5.32546	13.6584	low	0	1
TCGA-ZF-A9R0	1.86301	1	5.70196	1.4902	3.31869	1.49733	3.52486	low	0	1
TCGA-ZF-A9R1	2.11781	0	5.71773	2.25579	3.56456	4.92526	10.9841	low	0	1
TCGA-ZF-A9R2	1.7589	0	4.1403	2.09588	3.70358	2.90553	10.7706	low	0	1
TCGA-ZF-A9R3	2.6	1	6.69769	1.68209	3.74402	0.870566	2.204	low	0	1
TCGA-ZF-A9R4	2.52329	0	5.02313	3.06284	3.25143	0.272469	5.6243	low	0	1
TCGA-ZF-A9R5	2.9863	0	5.81924	1.52766	2.7875	0.194969	-0.0822271	low	0	1
TCGA-ZF-A9R7	1.82192	0	4.01286	2.34751	2.48454	2.78637	8.04706	low	0	1
TCGA-ZF-A9R9	2.36712	1	4.4018	0.816695	2.07793	1.89972	1.9755	low	0	1
TCGA-ZF-A9RC	7.85753	0	4.86595	2.99065	2.2244	3.56153	8.21903	low	0	1
TCGA-ZF-A9RD	1.11781	1	2.23158	2.33501	3.12167	1.53563	11.0203	low	0	2
TCGA-ZF-A9RE	0.290411	1	3.34891	2.41118	4.1204	3.88205	15.4618	high	1	1
TCGA-ZF-A9RF	5.33973	0	3.08367	3.16333	3.37485	3.60717	14.948	high	1	2
TCGA-ZF-A9RL	7.40548	0	5.17254	2.31496	4.00041	3.75368	11.4125	low	0	1
TCGA-ZF-A9RM	3.9863	0	6.28123	3.08552	4.78275	3.3058	12.2046	low	0	1
TCGA-ZF-A9RN	1.68493	1	2.09014	2.94584	3.87012	5.82546	21.17	high	1	2
TCGA-ZF-AA4R	2.83836	1	3.61317	1.87857	2.66882	4.04753	10.3726	low	0	3
TCGA-ZF-AA4T	1.6411	1	5.19441	2.63572	3.28613	4.92601	11.9199	low	0	1
TCGA-ZF-AA4U	0.717808	1	3.92975	1.75529	3.49359	1.37333	7.54672	low	0	1
TCGA-ZF-AA4V	4.94795	0	3.34301	2.12406	2.32841	1.05473	5.71615	low	0	2
TCGA-ZF-AA4W	5.0137	0	0.969422	1.09931	3.74363	0.166967	10.5129	low	0	2
TCGA-ZF-AA4X	5.6	0	6.12785	2.36217	3.57633	0.787099	3.95223	low	0	1
TCGA-ZF-AA51	4.69589	0	4.03824	2.43819	2.4782	1.3622	5.91359	low	0	1
TCGA-ZF-AA52	2.95068	1	4.40307	2.06273	2.3037	3.35799	7.21312	low	0	1
TCGA-ZF-AA53	4.82466	0	3.0493	1.79305	3.02901	1.61446	8.377	low	0	2
TCGA-ZF-AA54	1.61644	1	4.11009	2.88512	3.15561	1.85671	9.2032	low	0	2
TCGA-ZF-AA56	0.709589	1	5.09976	1.95619	3.35828	3.41808	8.63437	low	0	2
TCGA-ZF-AA58	4.51781	0	3.28503	2.56915	1.99397	2.49817	8.04134	low	0	2
TCGA-ZF-AA5H	2.45753	0	3.30481	1.96049	2.67924	1.35362	6.88213	low	0	2
TCGA-ZF-AA5N	0.460274	1	2.76122	1.65466	3.2763	0.459335	7.4859	low	0	2
TCGA-ZF-AA5P	1.01918	0	3.73907	2.03305	2.48816	2.54053	7.58063	low	0	1
