# Supplementary material for: Construction and External Validation of a Ferroptosis-Related Gene Signature of Predictive Value for the Overall Survival in Bladder Cancer
Source: Front Mol Biosci. 2021 May 21;8:675651. doi: 10.3389/fmolb.2021.675651 (PMC8175978; doi:10.3389/fmolb.2021.675651)
Supplement: Supplementary file 1 [file DataSheet1.ZIP › Supplementary files/Supplementary table15.xls]

id	logFC	AveExpr	t	P.Value	adj.P.Val	B
TPX2	1.783799741	9.662056188	12.06004472	2.09E-24	2.54E-20	44.84612861
NCAPG	1.628855907	9.305461364	11.88242646	6.56E-24	5.32E-20	43.71571677
CDCA3	1.414220265	8.621350327	11.7059693	2.04E-23	1.24E-19	42.59379936
CDT1	1.572108145	9.049723	11.55040842	5.56E-23	2.70E-19	41.60587082
CDCA5	1.825288649	9.820398364	11.39710157	1.49E-22	6.03E-19	40.63348917
NUSAP1	1.693045545	10.39617199	11.18432697	5.82E-22	2.02E-18	39.28630673
RAD54L	1.332280367	8.872572055	11.15013763	7.25E-22	2.20E-18	39.07012644
UBE2C	1.857434112	9.751791685	11.06703729	1.23E-21	3.33E-18	38.54504428
CKAP2L	1.440930993	8.830155424	11.00294699	1.86E-21	4.11E-18	38.14044879
CDC20	1.987333087	11.23951242	11.00426713	1.84E-21	4.11E-18	38.1487793
PRC1	1.582039329	10.05124657	10.93202203	2.92E-21	5.93E-18	37.69310121
AURKA	1.572239924	9.788775333	10.84493871	5.10E-21	8.86E-18	37.14443412
CENPF	1.581426072	9.219230703	10.79475274	7.02E-21	1.14E-17	36.82855121
CCNB1	1.192432079	8.864946115	10.73790756	1.01E-20	1.44E-17	36.47104187
E2F1	1.150114784	8.373299473	10.71025046	1.20E-20	1.54E-17	36.29721542
KIF2C	1.3871991	8.969858145	10.71277331	1.18E-20	1.54E-17	36.31306852
POLQ	1.38078644	9.021918115	10.54740205	3.39E-20	3.92E-17	35.27529566
DTL	1.304465462	9.322162673	10.41491785	7.85E-20	8.30E-17	34.44605993
GINS2	1.395346683	9.729741018	10.39935502	8.66E-20	8.43E-17	34.34878385
ASPM	1.681815475	9.197488267	10.40012145	8.62E-20	8.43E-17	34.35357379
CENPM	1.306168225	9.000482436	10.37095743	1.04E-19	9.34E-17	34.17135839
E2F2	1.539292088	9.513509727	10.37655686	1.00E-19	9.34E-17	34.20633541
C17orf53	1.122114973	9.258606933	10.34438718	1.23E-19	1.07E-16	34.0054386
CCNB2	1.722399059	9.708301958	10.27406754	1.91E-19	1.60E-16	33.56674567
TROAP	1.38699623	8.825680952	10.25041474	2.22E-19	1.79E-16	33.41932732
TTK	1.582963862	9.38543677	10.24610324	2.28E-19	1.79E-16	33.39246327
C1orf135	1.083828943	8.281051442	10.21552556	2.77E-19	2.10E-16	33.20200962
TRIP13	1.564724025	9.308198485	10.1705248	3.68E-19	2.71E-16	32.92194633
STIL	1.084658903	9.94969463	10.12255933	4.98E-19	3.56E-16	32.62373292
CEP55	1.527899017	9.023370897	10.11405282	5.25E-19	3.65E-16	32.57087876
TK1	1.501376876	9.378848642	10.03689453	8.53E-19	5.61E-16	32.09192908
DKFZp762E1312	1.187375757	9.125304842	10.02927024	8.95E-19	5.73E-16	32.04464834
CHAF1B	1.062371609	8.901295424	10.02203374	9.37E-19	5.84E-16	31.99978025
CCNA2	1.321754866	9.100173103	9.994754483	1.11E-18	6.76E-16	31.83071058
ASF1B	1.429022257	9.126283867	9.863015286	2.54E-18	1.51E-15	31.01579195
KIF4A	1.052612523	8.450816442	9.848231541	2.79E-18	1.61E-15	30.92450838
FOXM1	1.036613072	8.567735188	9.837564137	2.98E-18	1.68E-15	30.85866291
TOP2A	1.889080658	10.45224179	9.784628804	4.15E-18	2.29E-15	30.53218316
PBK	1.189512264	8.302953212	9.762912734	4.75E-18	2.51E-15	30.39837968
LOC731049	1.054868094	10.5958532	9.729613162	5.85E-18	2.90E-15	30.19335474
CDC45L	1.037162582	8.081408061	9.690711196	7.45E-18	3.56E-15	29.95406953
C16orf59	1.008283409	8.378990818	9.628068218	1.10E-17	5.05E-15	29.56929347
DHCR24	1.638600065	9.694374939	9.52064194	2.15E-17	9.33E-15	28.91103953
KIF20A	1.478665928	9.163511267	9.481340808	2.74E-17	1.17E-14	28.67074151
CDCA8	1.237878592	8.878392655	9.461267071	3.10E-17	1.30E-14	28.54811501
MCM2	1.311754445	9.374215691	9.351942374	6.10E-17	2.47E-14	27.88160715
BUB1	1.112247205	9.185398939	9.286311603	9.15E-17	3.65E-14	27.48259606
CENPN	1.14392695	9.59487197	9.268231019	1.02E-16	4.01E-14	27.37282325
AURKB	1.269094367	9.627772552	9.188176479	1.67E-16	6.17E-14	26.88758572
IQGAP3	1.490125244	10.37933709	9.109787224	2.71E-16	9.83E-14	26.41373356
KIAA0101	1.184646969	9.202402067	9.099418396	2.88E-16	1.03E-13	26.35115323
BUB1B	1.166851278	8.682544509	9.085446111	3.14E-16	1.09E-13	26.2668611
RECQL4	1.226565784	8.836206291	9.02571143	4.53E-16	1.51E-13	25.90697223
DLG7	1.337912095	8.560521576	9.004000162	5.17E-16	1.70E-13	25.77636113
CDKN3	1.109545284	8.555982697	8.912081494	9.05E-16	2.79E-13	25.22457008
NDC80	1.180786646	8.594117182	8.909416216	9.20E-16	2.80E-13	25.20859909
MELK	1.159237043	8.449321248	8.817529928	1.61E-15	4.77E-13	24.65900866
SPAG5	1.136127611	9.643108067	8.812038686	1.66E-15	4.81E-13	24.62622762
ANLN	1.210796936	8.907158133	8.761003501	2.26E-15	6.48E-13	24.32191007
HMGB2	1.196983452	9.395960588	8.669627663	3.93E-15	1.08E-12	23.77863805
CENPA	1.194547084	8.147688582	8.631490447	4.95E-15	1.34E-12	23.55251189
PAQR4	1.057970047	9.643678921	8.543850448	8.38E-15	2.17E-12	23.0342827
KIF15	1.071390272	8.175406812	8.485174753	1.19E-14	2.95E-12	22.68844762
CENPE	1.012728233	8.340876376	8.477518534	1.25E-14	3.06E-12	22.64338943
CDC2	1.24603698	8.457161945	8.422437386	1.73E-14	4.17E-12	22.31969355
MTHFD2	1.281281699	9.359327479	8.408691557	1.88E-14	4.44E-12	22.2390421
UHRF1	1.421542325	9.877043133	8.371187634	2.35E-14	5.45E-12	22.01925851
ALOX5	-1.172495989	11.25717893	-8.33153862	2.98E-14	6.83E-12	21.78732956
NMU	1.40647508	8.363949048	8.052842911	1.54E-13	3.13E-11	20.16990827
SCD	1.279217245	12.29781032	8.006069728	2.03E-13	4.04E-11	19.90074484
C1orf175	-1.283721205	8.433308691	-8.000341341	2.10E-13	4.11E-11	19.86782671
CDCA7	1.149976412	8.936248188	7.974716553	2.44E-13	4.67E-11	19.72069986
C9orf140	1.154614655	9.283188206	7.89839016	3.80E-13	7.06E-11	19.2836978
PTTG1	1.13853084	9.318973218	7.869469518	4.50E-13	8.22E-11	19.11860283
ADHFE1	-1.144242369	9.869071939	-7.825755644	5.79E-13	1.05E-10	18.869577
TACC3	1.343111168	9.941381321	7.705729174	1.16E-12	1.97E-10	18.18908135
LOH11CR2A	-1.001269355	9.405042376	-7.633257434	1.76E-12	2.87E-10	17.78056876
LDOC1	-1.054838296	9.248777079	-7.420881078	5.89E-12	8.73E-10	16.59411383
HMMR	1.032684628	8.545074473	7.362839777	8.17E-12	1.16E-09	16.27272315
RAD51AP1	1.018069158	8.468228485	7.331812905	9.73E-12	1.36E-09	16.10143664
PNPLA7	-1.180819692	9.527243673	-7.317649217	1.05E-11	1.46E-09	16.02336585
HIST2H2AC	1.028544516	10.98772075	6.763327319	2.24E-10	2.33E-08	13.03079963
GGH	1.132599081	9.067927061	6.609102777	5.13E-10	4.76E-08	12.22139719
HIST1H1C	1.219253604	11.14742162	6.602325725	5.32E-10	4.90E-08	12.18607537
FADS1	1.03345739	8.996885994	6.597841994	5.45E-10	5.00E-08	12.1627178
C15orf48	1.326138049	8.595584448	6.589169364	5.70E-10	5.20E-08	12.11756462
ACACB	-1.104918553	10.0430726	-6.584156604	5.86E-10	5.32E-08	12.09148188
CCND2	-1.202277162	9.500608394	-6.05550831	9.18E-09	6.17E-07	9.408124197
CELSR3	1.141144109	9.92510197	6.014824106	1.13E-08	7.48E-07	9.207390974
CACNA1H	-1.085605295	8.543184909	-5.965137821	1.45E-08	9.33E-07	8.963413424
NDN	-1.022780949	9.504136006	-5.930747003	1.72E-08	1.09E-06	8.795303199
ESM1	1.03666831	9.415167182	5.823897931	2.94E-08	1.76E-06	8.277026864
MYB	1.020198311	9.191193115	5.799371007	3.32E-08	1.96E-06	8.158927683
SALL4	1.112933925	9.256414315	5.687590185	5.75E-08	3.21E-06	7.624876625
COL4A5	-1.060098009	11.78556467	-5.680264275	5.96E-08	3.29E-06	7.590117818
LOC647154	1.127780021	8.767044194	5.600693634	8.78E-08	4.55E-06	7.214526791
PEG3	-1.205883388	8.977649655	-5.566596255	1.03E-07	5.24E-06	7.054677669
ST3GAL5	-1.149459594	11.60234569	-5.508242516	1.37E-07	6.73E-06	6.782660359
MESP1	1.146486886	8.472971879	5.499889384	1.43E-07	6.98E-06	6.743882791
DFNA5	-1.064692017	10.15127697	-5.422076367	2.07E-07	9.35E-06	6.384605829
TSHZ2	-1.082593284	9.456971618	-5.337035425	3.09E-07	1.32E-05	5.996034832
CDC42EP5	-1.100503478	12.05305896	-5.318849012	3.36E-07	1.42E-05	5.913496409
FLJ43339	-1.056094839	12.05616205	-5.298634887	3.70E-07	1.53E-05	5.821988385
NDUFA4L2	1.08469488	9.721323606	5.212635531	5.52E-07	2.15E-05	5.435439548
C1orf186	-1.097843827	8.389210091	-5.065872356	1.08E-06	3.82E-05	4.78627408
CRTAC1	-1.922340162	10.77379793	-5.056929073	1.13E-06	3.93E-05	4.747150571
FAM3D	-1.011742674	9.916136309	-5.052203437	1.15E-06	4.00E-05	4.726498039
ATOH8	-1.001803898	9.40440117	-5.046630018	1.18E-06	4.08E-05	4.702158537
CA9	1.046615186	8.897078297	5.019027584	1.34E-06	4.51E-05	4.58190639
KRT16	1.066572172	8.031648158	4.997027091	1.48E-06	4.88E-05	4.486405755
TM4SF1	1.060120229	11.47470138	4.969981097	1.67E-06	5.42E-05	4.369426187
CRH	1.696814265	8.659667982	4.882023618	2.47E-06	7.54E-05	3.992241953
SPOCD1	-1.45848489	10.88581524	-4.697423268	5.53E-06	0.000148227	3.217080242
LOC388610	-1.035783192	10.93336341	-4.675628929	6.07E-06	0.000160341	3.127058722
D4S234E	-1.166849934	11.08253138	-4.643531643	6.97E-06	0.000178021	2.995063859
ALDH1L1	-1.222641266	11.07994655	-4.574856508	9.33E-06	0.000223906	2.714996887
TESC	-1.297518945	11.62646693	-4.564852576	9.74E-06	0.000231536	2.674468149
SLC14A1	-1.137340574	11.25093116	-4.376343977	2.14E-05	0.000441138	1.923729094
CYP3A5	-1.087837068	11.21829435	-4.217006837	4.07E-05	0.000755483	1.308732063
S100A8	1.437340908	10.3127173	4.112622232	6.16E-05	0.001068495	0.915783686
AQP3	-1.056979002	10.1693943	-4.080262309	7.00E-05	0.001189133	0.795589896
FABP4	-1.461974048	11.02131028	-4.061948081	7.51E-05	0.001256081	0.727908696
KRT13	-1.49295934	13.39677257	-3.924923342	0.000127246	0.001923635	0.229464222
ANXA10	-1.449476754	10.62153217	-3.861534733	0.00016164	0.002337527	0.003667488
TMPRSS4	-1.060664901	11.65656384	-3.793656397	0.000208178	0.002865722	-0.234722113
RARRES1	1.164928969	9.751461879	3.724825457	0.000268165	0.003524273	-0.472833534
CEACAM6	1.195082397	9.219132327	3.646498266	0.000356231	0.004436741	-0.739313927
HOXB8	-1.123461825	10.31888688	-3.644279183	0.000359085	0.004456317	-0.746793602
SYT8	-1.163342601	11.67533368	-3.578519165	0.000454145	0.005383344	-0.966684305
KRT20	1.080235027	9.610045291	3.380355826	0.000904031	0.00917	-1.608470509
C10orf99	-1.007062371	11.30479913	-3.348765721	0.001006174	0.009948849	-1.707852529
BTBD16	-1.007751184	11.71343214	-3.26585369	0.00132782	0.012336855	-1.964813626
