# Supplementary material for: Construction and External Validation of a Ferroptosis-Related Gene Signature of Predictive Value for the Overall Survival in Bladder Cancer
Source: Front Mol Biosci. 2021 May 21;8:675651. doi: 10.3389/fmolb.2021.675651 (PMC8175978; doi:10.3389/fmolb.2021.675651)
Supplement: Supplementary file 1 [file DataSheet1.ZIP › Supplementary files/Supplementary table16.txt]

gene	lowMean	highMean	logFC	pValue	fdr
AL109918.1	1.74299610803922	3.55506241166667	1.02830553955874	4.8728720165623e-05	0.000365773439509324
CMKLR1	2.13390467444118	1.03318904783333	-1.04639147410934	0.00291617786362328	0.00962894745859509
IGLC7	9.59694806882353	2.2564542275	-2.08851817288885	0.00170699392181317	0.00625412877377802
FOLR2	10.4376356330392	4.17029858166667	-1.32357235957893	0.000652435066795433	0.00294944177404114
KRT1	23.1352071574078	63.1583160613333	1.44888268916032	0.017111434464775	0.0393833637817297
FOXE1	0.887505297801961	1.84353330876667	1.05464584658056	0.00503244154279979	0.0148718846066906
SOX17	1.20921464639216	0.565223286166667	-1.09717755015641	5.11105856862456e-07	9.48283902285878e-06
GNG4	1.46078616149216	5.11067950193333	1.80677011731778	0.00926306614749672	0.0241464184671483
HLA-J	3.14833505592157	1.307743376	-1.26750962277726	8.33805263478705e-05	0.000564074011126017
VSIG2	96.2286772692353	43.336521104	-1.1508835541907	8.0537894623213e-06	8.93368745695925e-05
PTPRC	3.71991906163725	1.69478027283333	-1.13417299036866	0.00248727786882867	0.00847305477282947
MYL9	125.779204716667	53.6826939833333	-1.22836444088605	0.000312113312648029	0.00163780672647122
ATOH8	2.60711625220686	1.07024499166667	-1.28451383027902	1.6692057825853e-05	0.000157306558558379
RHOJ	2.41504745862745	1.18088967666667	-1.03217735124042	1.55459674750994e-06	2.31850624975525e-05
TRBJ2-2P	2.91656159990196	1.251965	-1.22007431446674	0.000254328618734448	0.00139383262346422
BNIP3	5.96617953764706	13.02742895	1.12667308867541	3.71342834815351e-05	0.000297169606192413
IGKV1OR2-108	2.40274292257843	0.719910978166667	-1.7387918742513	0.00765065625768817	0.0207817826189229
IGHV1-46	15.9808854107843	4.08903932983333	-1.96651349768349	0.00104872475958263	0.00427723267990717
IGLV5-45	10.4661239713824	4.2289990595	-1.30733910827503	0.0137682063993898	0.0332742774544664
ALOX5	28.2281092130392	10.1444745516667	-1.4764383563562	2.1254162580876e-11	2.70404999039145e-09
ERP27	16.9928909627549	8.182325409	-1.05434849680789	0.000348938339841618	0.00179404668913208
IGLV8-61	10.4386431307647	2.17901744233333	-2.26018454515253	0.000898808828634728	0.00380670426628195
IGKV3-15	39.2617680939216	13.1661104648333	-1.57629593658161	0.00152268133444504	0.00570826427356275
UBD	10.5595642012647	4.97547628766667	-1.08564375282672	0.0186677132209922	0.0421112807018872
ZNF683	1.46227820913529	0.466291711883333	-1.64891312890899	0.00615027744437193	0.0174753097485026
DSG1	1.43761987726275	11.1387008179833	2.95382680456416	5.75061756386063e-07	1.03936033604701e-05
CLEC10A	1.62911601761275	0.540093127516667	-1.59280925338788	1.0726764171432e-05	0.000111637141643918
SYT8	37.0014050499735	15.4824623796667	-1.25694511456795	0.000898856060309117	0.00380670426628195
MYO1G	1.36484728923529	0.644827954833333	-1.08175334452626	0.000514644742970703	0.00243144776633525
AC002401.4	3.41145561788235	0.811322675666667	-2.07203973136931	1.62635947369065e-05	0.000154553734130907
NCAPH	6.67041295058824	13.6518863666667	1.03325232776824	8.44426185451864e-16	1.43850659147593e-12
SLC34A2	1.56400205913725	3.37472992676667	1.10952963856301	0.00151813447429279	0.00569437443606574
TRPV6	1.6979613607402	0.496290005933333	-1.77454832122161	8.00836403040206e-06	8.90707250053995e-05
IGLV1-47	41.6160402166863	13.1090077263333	-1.66658121229204	0.00501931690303317	0.0148424841561995
IGKJ5	2.64673626568627	1.06520942666667	-1.3130773435188	0.0113636732450191	0.0285075006074242
MAMDC2	1.29525372051176	0.63644751915	-1.02512126672002	0.0117008488909001	0.0291714025138457
MNDA	3.21577933487255	1.52323403683333	-1.07803079162079	0.00314267813153217	0.0102038830583185
CST7	7.14293066510784	3.15918707833333	-1.17696274543668	6.40283859630109e-05	0.000458006836595995
IGKV1-6	14.2042097497745	6.500547865	-1.12768535106616	0.00332670048767481	0.0106762681287849
CACNA1H	2.43007235580392	1.20070846833333	-1.01711336332735	6.0520206412951e-05	0.000436922949366921
SYTL2	3.88602859734314	1.89518358666667	-1.03595890856542	2.12554852685972e-06	2.99112178700756e-05
FPR1	2.92712999254314	1.27345681566667	-1.20073677956315	0.0170049423175604	0.039189948394703
ENO2	13.9241514245098	28.0918427833333	1.01256185772706	0.0191916257048621	0.043028446194609
VSIG8	0.492779453810784	4.15653093633333	3.07636593934556	0.00927935436289349	0.0241837354089791
MNS1	1.74049081862745	4.07204130466667	1.22625799180476	1.2189447530267e-06	1.90927175637398e-05
REN	3.72245208378333	1.22770106305	-1.60029396130928	0.0013014671927216	0.00507242668297996
FBXO17	1.40675516421765	2.90350868816667	1.04542609146363	0.0107315953879411	0.0271678236135735
PAX8	1.92099688404902	0.78893883015	-1.28386982760086	0.0223208629186515	0.0485768055279712
IGLV3-21	98.9265406790784	30.7744660978333	-1.68462380106347	0.00658178553475204	0.0183444791001709
IGHV1-24	24.4217885124118	11.4797722835	-1.08907483441643	0.00824404595624485	0.0219911777882886
ADCY5	1.17552777309706	0.549415993333333	-1.09733781204842	0.0169490084687201	0.0390899440599338
HOXB3	5.1281262145098	2.53726121766667	-1.01515971403509	0.00127163786548513	0.00499205947949263
MUC20	20.6850821005873	8.53768615066667	-1.27667364921646	1.61525989429351e-05	0.000153850728510707
G0S2	27.7045240534314	12.4876524533333	-1.14961929163019	0.0230411691243894	0.0497708414142216
AC091544.4	1.46891200685	0.593790299583333	-1.30672254568796	0.000480155204933798	0.00230649096810703
HOXB6	6.58320971582353	2.57644120566667	-1.35341148662507	0.00128243168976048	0.00501548253071947
HLA-F	27.2258483810784	12.65491655	-1.10527901132083	0.000114240829747717	0.000731188226537236
CNN1	39.7697809441176	11.8344689513333	-1.74867764625379	0.0055342121648455	0.0160205612424643
HCST	7.57072368843137	3.63055349	-1.06024170592097	2.62995166321711e-05	0.000225828080833271
IGLC2	262.460259997725	131.214135908167	-1.00017584377605	0.00389166627675871	0.0121303237846569
CCL13	7.07151108115686	2.37168941633333	-1.57610343666631	0.000700332989270042	0.00311407022439623
IFITM10	12.8367560720588	6.059168235	-1.08308900234213	0.00054567616859761	0.0025586650884073
B4GALT6	1.17143438358824	3.08442946866667	1.39672751095495	1.69681843255652e-05	0.000159186848887244
DSC2	5.63558700697059	17.3817325243333	1.62493409442489	2.92948436667916e-06	3.89805881363455e-05
AL133370.1	3.16323151171569	0.808630874833333	-1.96784595399689	3.9187970148407e-05	0.000310022596326357
CYTH4	2.37326556110784	1.14842816566667	-1.04721292392399	0.000449201807502057	0.00218604533018565
ALOX5AP	8.32284514538235	3.6541875175	-1.18752612575526	0.000269920016596878	0.00146002723077218
FCMR	3.50079532606863	1.37274194833333	-1.35062226775603	2.22630623230064e-05	0.000198836576678541
SERPINA1	19.5079056546275	3.85132935466667	-2.34063049157477	0.000165805504078279	0.000989121064520566
CD22	1.31638139435196	0.26157048135	-2.33130589608592	0.000531143472414987	0.00249897992983776
NTS	2.56276649190196	34.0396154166667	3.73144079973342	0.0128828578764974	0.0315628752218844
IL10RA	2.91549337228431	1.2940937045	-1.17179795738274	8.90187092705837e-05	0.00059511274379927
VILL	5.93206328119608	2.7875242675	-1.08954962321009	4.61957730368098e-07	8.67423039492386e-06
MILR1	2.2711564692451	1.07951906533333	-1.07303837967056	0.000196303083440898	0.00113101055653471
PRAME	2.92801115179902	13.7746076773	2.23401827565591	8.94915595810996e-05	0.000596993453642135
IGLV3-27	14.3292905850392	1.84571429566667	-2.95671603062395	0.00648552248234719	0.018154798259739
CPA3	4.76824924028039	1.90912637943333	-1.3205470398805	6.33764916269566e-05	0.000454125343451089
GZMK	1.80097566490588	0.76224017215	-1.24046113817508	0.00044708122547106	0.00217912772446176
IGLV3-19	77.9266406835784	19.8079033705	-1.9760404432309	0.00121331776439689	0.00480568832038312
COCH	1.70297576948039	3.84106487716667	1.173448423782	1.18582057665501e-05	0.000119909253444726
C2	7.12403483490196	3.44448633	-1.04840571843079	0.000188899864529617	0.0010969741550793
IGLV3-10	25.6153882093235	7.995315485	-1.67978388960216	0.0142220425360638	0.0341329020865531
MIR23A	1.63136424970588	0.724855911666667	-1.17031279492904	0.000546371390640399	0.00256096184154304
IGHV5-51	65.8158799845294	19.015999897	-1.79122191728553	0.00810588068161942	0.0217202063912381
PIGR	19.2145900602078	6.32852040113333	-1.60226205290447	0.0022721797830157	0.00788684229806229
IGHJ3	13.1154737160784	4.00734001166667	-1.71055308831658	0.0196867430488867	0.0439252527440085
SLC29A4	1.24305629323529	2.94860748	1.24614215097067	0.000145386993388388	0.000890754316248856
CD69	2.94689863398824	0.9769371035	-1.59285984849496	5.43221201137358e-05	0.000400525247532855
CDC42EP5	31.3227055639216	10.994710975	-1.51039915415574	1.71723704137819e-09	9.22866872064796e-08
FRRS1	2.86285516436274	6.66209259016667	1.21852072048555	6.98883819956032e-06	7.93595944190511e-05
Z98257.1	4.39294484655588	2.10684878926667	-1.06010161235694	0.000314962733016749	0.00164898590733182
PODN	6.59235800507843	2.858750785	-1.205409734957	0.00069417899183405	0.00309107988220962
COL6A3	30.6891840569608	14.4855445266667	-1.08311637089216	0.00387671260479287	0.0120988367350582
ADGRL2	3.52065533705882	7.66727875	1.12287063307345	0.0130988008734381	0.0319600487847409
ATP6V1C2	1.11942294637255	2.53396648333333	1.17864221605851	0.00257841075698446	0.00871918234827292
HLA-DQB1-AS1	1.8325906010098	0.753630430666667	-1.28195539969375	0.00221321687443357	0.00771470454329363
EMILIN1	25.3170555133333	11.511613075	-1.13701961608563	0.000259933993485597	0.00141460367995566
PCSK9	1.03180282574902	5.0704890515	2.29695760003322	1.71321408472287e-07	3.9193308639128e-06
HSH2D	5.87271896102941	2.49236148133333	-1.2365152735266	1.98657310459298e-09	1.02309309042951e-07
CBX2	4.10018049416667	10.6195887816667	1.37296857712513	1.42739620473068e-08	5.18856439667117e-07
TRBV28	5.02267614013726	2.30687466583333	-1.122516630205	3.79237391415618e-05	0.000302129827231305
A2M	80.659735027451	37.5754438666667	-1.10205852006713	9.2463321675218e-07	1.53302220032795e-05
SPRR2E	13.2355781637549	51.2763524626667	1.95387242286107	0.00130996933413185	0.00508806780621679
USP30-AS1	1.9417652460098	0.965609454166667	-1.00785708697276	0.00141563178563687	0.00539263583969462
MEX3A	6.72510507316667	14.8481496033333	1.14265443795104	0.000751499284442479	0.00330034979867165
SV2A	1.95857559542157	4.902545942	1.32372633677766	0.0183368976615403	0.0415680800080154
IGKV1D-13	2.71347413266667	1.05423414516667	-1.36394583084112	0.0158173130798833	0.0370556669447548
TEAD2	10.9667966115686	22.7411630583333	1.05216386256964	1.1678765446973e-06	1.84084510231175e-05
AC004080.15	1.59425551121569	0.751798443333333	-1.08446503522316	0.000763515419117707	0.00334135143754285
IGHG1	465.96786616662	192.240662161667	-1.27731694505834	0.00559633919586989	0.0161553964098416
ACTA2	116.666182327451	50.1015373666667	-1.21945965366762	0.00363035926924673	0.0114503717098326
TBXAS1	1.86866377023529	0.850565652166667	-1.13551250562412	0.000934598702954933	0.00391814950519237
IGLV2-14	70.6575601638039	29.3804384555	-1.26598800725946	0.000774857138164887	0.00338309931480591
IGHJ3P	2.58693403176471	1.01549614166667	-1.34905850679012	0.00114885166339317	0.00458951699429223
AL031777.1	2.28906417040196	4.703961717	1.03911841170501	0.0219681096967868	0.047943005723707
CD163L1	1.16262272927451	0.5128317095	-1.18082564384689	0.00130427348628431	0.0050738476839291
GZMA	14.1447446270196	6.28653632166667	-1.16992886739633	0.00291617653673808	0.00962894745859509
CLEC3B	2.89478574744118	1.40378307266667	-1.0441365611423	5.43221201137358e-05	0.000400525247532855
ACTG2	71.1957098709804	22.7338046583333	-1.64695116024512	0.00786287903035566	0.021237949685978
CYTIP	2.80156716048039	1.31957816766667	-1.08615726402492	0.00060759127045146	0.00278406760749313
CHI3L2	2.89064680254216	1.3026599905	-1.14993176925006	0.000277644312311968	0.0014966144772614
TRNP1	16.9558141781373	7.99911498	-1.0838677662958	0.0123189841849905	0.0304144742214775
CTH	0.996338156558824	2.04764671083333	1.03925944218817	1.00305598481539e-05	0.000105804585606415
ERVMER34-1	1.89907689169608	4.67230284333333	1.29883546807737	0.00176099665386377	0.00641616197556209
ITIH5	1.63460908770588	0.777561029333333	-1.07191784112016	0.000946802553805971	0.00395601013433406
CD5	1.7183962089902	0.783062121166667	-1.13386404793303	0.00162124505834491	0.00598392048177748
KCNMB1	1.6849643835098	0.687036997166667	-1.29425840044035	0.000307775009855595	0.00162186763435315
AEBP1	69.6664937002941	34.5381669	-1.01227344017549	0.00690266943891452	0.0190995300853054
CD1C	1.61662781372549	0.5355245926	-1.59396284054013	7.56648666587644e-06	8.52304252164199e-05
KISS1	10.4046198071765	3.128540328	-1.73366264272506	0.0168903526222863	0.039004605241343
RNASE6	9.17703297990196	4.45577267666667	-1.0423521607491	0.000834775337818015	0.00358772110028094
IGLV10-54	3.65563139921569	1.14398420166667	-1.67605348067185	0.00301531506747383	0.00988560301374276
DLX6	0.796588359123529	2.82785492366667	1.82780180576022	4.67191228410434e-05	0.000354512593613684
DACT3	1.4623536789902	0.708733522166667	-1.04497708457509	0.0216894089945816	0.0474927206435622
SPON1	6.71397499641176	2.37436734783333	-1.49962400694253	0.00144269640259692	0.00547399231514863
AIF1L	2.8446702117451	5.89470960833333	1.05115933559495	0.00021396888691182	0.00121372342220954
HOXD13	1.34694127195882	3.8927065079	1.53108662707324	0.0140045010241133	0.033721150785756
AC004687.1	1.18684382515686	0.507754588566667	-1.22492682828667	0.000107635765082995	0.000694261106414853
CD27	3.20212265481373	1.42033115666667	-1.17280123036499	0.000165805504078279	0.000989121064520566
ALDH3B1	4.65794820539216	2.15011786833333	-1.11527884765153	3.3689131673171e-08	1.04227318536252e-06
IGHV4-39	53.8994647352745	18.2444112266667	-1.56281635210092	0.00551240669485626	0.0159795646373905
SEPTIN3	1.45368169496569	3.84972417366667	1.40504367831711	0.000415652780411834	0.00204917313806831
TRBJ2-7	1.83424773137255	0.680804093333333	-1.42987688444837	6.77664735994629e-06	7.75860783138754e-05
ITM2A	7.27793247956863	2.32898344833333	-1.6438282801439	0.0102205854518456	0.0261449034496535
P2RX1	1.73405783070392	0.442634540833333	-1.96996407228489	9.79104394013212e-05	0.000641823006548724
FENDRR	1.41355592580294	0.478028096783333	-1.56416164068866	0.000120629324568379	0.000763455034882512
CDCA7L	2.41085141713726	5.69945033666667	1.24128005123035	0.00178288976882762	0.00648266831080279
CDK5R1	1.62113886040196	3.63013445833333	1.16301531414905	1.74380927949111e-05	0.000162616410596074
IGHV1-69D	26.8598195531176	7.592357664	-1.82282975047073	0.0173490901275999	0.0397698944127442
SRPX2	17.5159388589216	7.4799598	-1.2275658973622	1.5374375097713e-10	1.2779180581219e-08
STAB1	7.70330888735294	3.64762831	-1.07851954799185	3.28892091292269e-05	0.000268893547162755
SIGLEC10	2.30775840539216	1.124993813	-1.03657513179366	0.00358839315848046	0.0113640045465924
SIGLEC1	2.19391311221569	1.0586813545	-1.05123796292091	0.00496497455573261	0.014710860922261
TAGLN	105.466183279412	46.2103231166667	-1.19049340432858	0.0023608373615681	0.00813119343205278
AC004080.2	1.6656394894902	0.796109476166667	-1.06503743777877	0.000446734287112984	0.00217828826426464
IGHV4-4	3.57949339532353	0.699091076333333	-2.35620309303728	0.00985972134417999	0.0253518262980483
AC026369.3	1.7264857205	0.145909613	-3.56469156098751	0.0115726820555765	0.028940995954855
MIR6784	1.69358997568627	0.569319591666667	-1.57277398288199	0.000288639514660004	0.00154585801923579
LTB	7.74285481115686	3.40876155483333	-1.18361790443511	5.80839716090939e-05	0.000421531407463436
DEGS2	5.79833592753922	2.69026886116667	-1.10788855797183	0.00702940569680871	0.0193942532037643
MTND1P23	54.1622605577059	17.1677915291667	-1.65758349112694	0.00188068115241054	0.00677110384298429
MS4A1	2.94687292278824	0.417412820716667	-2.8196380305906	0.0216837521177799	0.0474927206435622
S100B	2.97720863392157	1.39860301933333	-1.08997380006979	2.51958822968147e-05	0.000218609784604513
ZNF322	0.952982244705882	2.00291212333333	1.07157788486838	0.00203249090265368	0.0071971305237961
MAGEA3	9.92820611927353	21.0802099203667	1.08628426100022	0.00229559351968617	0.00794599111700365
WAS	5.06831517303922	2.43140912166667	-1.05971357198352	0.000154150852464433	0.000933439936146941
IGLV2-11	32.7644044311569	13.0620292241667	-1.32675026648758	0.00258143274711072	0.00872703456913678
AL121790.2	2.0591017704902	0.9294485065	-1.14756829252409	0.00309381242907386	0.0100898910190146
IGKV3OR2-268	1.15355532382353	0.388262928833333	-1.57098132539884	0.00655418952536689	0.0182895333487633
PLCD3	18.4199801966667	8.95457384666667	-1.04057483011906	1.55442310983353e-05	0.000149310842322068
FSD1	1.42457796074216	4.02140773183333	1.49716604284139	0.00308156747799749	0.0100578490355164
IGLV1-40	80.0453581575	26.0866723271667	-1.61750482049689	0.00416147391921305	0.0127733276279538
MAGEA1	2.18824642169412	8.75058905731667	1.99960492579274	0.00457077130289864	0.0137686341156174
IGHV3-13	4.4673027102549	2.02651864516667	-1.140400567759	0.0121348074861861	0.0300490128575508
NINL	2.12863753962745	4.66767421	1.13277355734613	3.33879700612083e-07	6.71421307617976e-06
IGHV4-34	24.1258628281176	9.91509425233333	-1.28288214748565	0.00516094842170194	0.0151761096513632
IGLV3-25	62.363769883549	24.3874154301667	-1.35457127152514	0.00280180206092615	0.00935785376255752
MRC1	4.35715353165686	1.544141583	-1.49658090994875	0.00101006650925432	0.00415764583604584
MAGEA10	3.34715342687941	7.12565341738333	1.09008763152503	0.000392329427421196	0.00196764412754926
CD48	3.37508870402941	1.413205269	-1.25595438624961	0.00037744008622852	0.00191453335846102
PRELP	4.36723060960392	2.12566588733333	-1.03880386243683	0.00809186384395301	0.0216873083418758
STARD4	1.64933601139216	3.812988835	1.20903696451706	3.17193938924555e-07	6.44100004969275e-06
UPK1A	163.475385204333	69.8036795655	-1.22769843035388	0.00439867085343641	0.0133729890759925
LINC00930	4.25159920822941	0.791770058933333	-2.42485218513301	0.000480981433836884	0.00230649096810703
ZG16B	4.61606321823529	1.93828681783333	-1.25188091298753	1.15366788475537e-06	1.82769138337102e-05
MRGPRF	5.22967958830392	2.37198844216667	-1.1406255780514	0.00056562973305368	0.00263340982513565
TMEM273	1.35720478979412	0.641605181833333	-1.0808807279989	1.92753918633252e-07	4.2915283169989e-06
TMSB4XP8	23.6744782223529	10.7899316883333	-1.13364689845281	5.18657321897904e-08	1.44991468372715e-06
ITGA8	1.20929124962745	0.5862069585	-1.04467975120787	0.00164835091662538	0.00606959221160226
CTSG	2.06731574563725	0.565548961	-1.87003491906548	0.000582506544385964	0.00269888204957421
FGFR4	0.835382685460784	2.55159085916667	1.61088786838144	4.97187490985709e-09	2.17506443424906e-07
CAPN8	4.66598785821373	1.6186911999	-1.52735476632491	3.40345885272195e-06	4.44338481421333e-05
GPSM3	13.833276597451	6.17549898333333	-1.16351530168913	1.70257330814511e-08	5.94612997365637e-07
E2F3	8.99085041568627	18.10755055	1.01006191561071	0.000220181923346925	0.00124274704404231
TBC1D10C	1.83055888141176	0.841833981333333	-1.12067652828546	5.66088065131377e-05	0.000413231030214169
CPT1C	1.08693494837255	2.416890792	1.15288668638182	0.00809186384395301	0.0216873083418758
STC2	3.24102549441176	7.52012376516667	1.21430603661116	2.62995166321711e-05	0.000225828080833271
PDGFRA	2.8984736324902	1.300531851	-1.15619162903129	3.87291097520726e-05	0.000307563401521555
DOK2	4.26259314597059	2.06907630166667	-1.04274451149964	0.00180503282502386	0.00654981061187354
TRIM31	14.898574448049	2.5017743182	-2.57415073792623	4.9750129700688e-05	0.00037232000115994
PLEKHG4	2.07259959780392	4.21871063033333	1.02536070223614	2.36226774145014e-05	0.000208146672794349
FGL2	4.9834640420098	2.432195767	-1.03488956306129	0.000228729706939421	0.00128286189209208
CCRL2	1.89383984745098	0.911120579	-1.05560043437268	2.13228847068687e-09	1.06341490610096e-07
MSI1	1.47090940435686	4.50208741718333	1.613885678469	0.000156418136553491	0.000943503974297005
IGHV3-23	92.1851105882843	32.5627033566667	-1.50131327332645	0.00263014827848385	0.00886596355673612
CCDC9B	4.74205177133333	2.132786034	-1.1527721750703	1.80568051328449e-07	4.093313570842e-06
CD79B	4.7310596322451	1.186593974	-1.99533698394782	0.000302078397077329	0.00159928384490876
TSPYL5	5.79706609156863	11.8266579083333	1.02864760172758	0.000156418247904388	0.000943503974297005
NCF4	9.09566975098039	4.40320745333333	-1.04662505605105	1.28106354571351e-09	7.39458346664632e-08
CYP4F29P	2.99249831923725	0.7554418254	-1.98595787025998	0.000311371853169414	0.00163598156987621
MMP1	72.5125055460588	24.46346139	-1.56760127609053	0.00288180862708335	0.00955087452484721
MIR4768	4.63135306970588	2.150132105	-1.10700844231073	0.00166472982903157	0.00612267006146478
SPRR2F	1.45724217841176	6.78215170566667	2.21850239730104	0.00584138241834262	0.0167349163584319
LAT2	2.31036042392157	1.14186508166667	-1.01672573689012	0.000638101079735798	0.00289093178130303
RHEX	3.45077661974706	1.6286259895	-1.08326575629787	1.38459195459599e-05	0.000136359340362581
CD14	42.9875492548039	18.4014567333333	-1.22409888343619	0.0011682192003127	0.00465495589309644
NCF1C	1.47684290848039	0.593000366833333	-1.31641147270349	0.000997108956182069	0.00411790475842267
AC091151.1	1.24864424806863	0.3797072575	-1.71740301728498	0.00111926617793775	0.00449811241005633
PSCA	858.80677786001	427.561408205333	-1.00620193631812	0.00028826590567687	0.00154452054661763
FADS2	5.96393015068627	25.62919886	2.10345311626031	4.99582981490838e-19	6.22880061322777e-15
C3	44.6477013641961	19.1984585666667	-1.21759541932455	0.000172355414834566	0.00102232507714432
CCN2	69.4416052544118	33.7787369166667	-1.03968491571976	0.00446616179855918	0.0135385619509934
LMOD1	13.1062878187255	4.60323549666667	-1.50953896296583	0.000722311079922825	0.00319693807045715
PDLIM3	4.83223087276471	2.146230275	-1.17088450977494	0.0141109663749734	0.0339250923183896
GJA1	44.1459666901961	91.3830951166667	1.04964567211363	0.000849460006928803	0.00363954205030526
EXOC3L4	1.1028005016451	0.511505304383333	-1.108350722603	0.000161438950746522	0.000968633704479132
SYNPO2	5.46475611444118	2.25963369783333	-1.27406819076805	0.00249725618758563	0.00850007921016042
KCNQ1	7.60895220372549	3.761296385	-1.01646780679144	1.09176142875174e-06	1.76118869599548e-05
CD37	4.85798722327451	2.29062310666667	-1.08461859485023	0.0168932361488011	0.039004605241343
WFDC2	74.8303004266569	33.92250051	-1.14138004884014	0.000187090500695002	0.0010884948029236
CGREF1	2.01868208524118	4.82661720766667	1.2575986893076	0.00300966600675163	0.00986967800425548
LRRN4CL	1.13555386297059	0.490151029516667	-1.21209788098681	2.5115083964112e-06	3.44104249301702e-05
ABI3BP	1.15175266048039	0.500292478166667	-1.20298726361488	0.00420999091612401	0.012903187498091
HLA-DQB1	28.6910325969608	12.0220307216667	-1.25491928006415	0.00128243168976048	0.00501548253071947
FADS1	4.41353211166667	11.2292213033333	1.34725228717447	9.48276695610498e-15	9.09470295451668e-12
COMP	28.9428838427	7.5724392375	-1.93437867610018	0.0162902919158907	0.037928545211452
IL2RG	12.6325074867647	6.005267435	-1.07284063438671	0.000613035523216814	0.00280592030230075
GABRQ	0.682534238026471	2.84633278678333	2.06013102536107	0.000110317365136863	0.000709518821069706
RCOR2	2.74081878547059	7.776890435	1.50458646872004	2.33697378702607e-05	0.000206648150188944
IGLV7-46	8.31997685994118	2.79885648183333	-1.57174200474118	0.00334176163730283	0.0107163282134495
TFF1	36.204672206598	4.9639295065	-2.86662135606483	0.00125084890674473	0.0049259583604843
SPINK1	379.016722491814	180.663761096	-1.06895435401243	0.00245756022275514	0.00839476034347532
LINC01764	1.89243238501961	0.560566691666667	-1.75528382640082	2.67519591741734e-05	0.000229082024027194
SLC14A1	17.9405551996078	6.6850499507	-1.42421429219798	9.35988527038284e-05	0.000618109372622528
TPSAB1	6.20571353657843	2.45172651873333	-1.33979904124853	1.21246697272256e-05	0.000121813361933158
DOK7	1.78073061471471	0.843999836166667	-1.077154660995	8.00836403040206e-06	8.90707250053995e-05
GZMH	4.40866496602941	1.93085619683333	-1.19110112274026	0.0008700423430047	0.00370734379103985
WASF1	3.68399352647059	8.18857901333333	1.15234259242119	0.000431137667358539	0.0021113227734127
SGCA	1.67210527322059	0.589065939	-1.50516463923681	0.000135753820314037	0.000843770267174454
DSCR8	1.53183445721471	4.03214045371667	1.39628549783636	0.00447154062427783	0.0135515723148994
IGHV4-28	4.34330576784314	1.44315603216667	-1.58956623121776	0.000952100864105129	0.0039728224811455
LINC01082	1.33956869664706	0.566653845	-1.24122896614222	4.35526684451143e-05	0.000336231993915595
TRBC2	19.6640700274902	9.36630337	-1.07001028644813	4.73074186367414e-06	5.76567835349845e-05
LAPTM5	53.6376406815686	26.6320508166667	-1.01008225149716	1.21246697272256e-05	0.000121813361933158
MOGAT2	1.46382849962059	0.192512717883333	-2.92672087691478	2.16633210050224e-06	3.03481220551258e-05
CXCR3	1.49481397003922	0.667235263333333	-1.16369850961299	0.000317246803873241	0.00165915820079344
RNASE1	85.2517612431373	42.6149337333333	-1.00037055069397	0.000161831498057789	0.000970055345088708
MAGEA6	7.87369701954804	16.043691529	1.02689302926494	0.000776224643215416	0.00338745847098698
MGP	76.1367453027451	36.1527106316667	-1.07448907824911	0.0147904499529595	0.0351385918470844
SPOCD1	6.32635163786274	2.21397500983333	-1.51473480962086	2.65825243170821e-05	0.000227787569199574
TNNI2	44.0374194518235	18.51452187	-1.2500726379333	0.000963304039559716	0.00400749908749768
CD3E	5.42970823144118	2.55614794	-1.08690333971269	0.000236463542372317	0.0013138268477264
SASH3	5.23704476511765	2.36525933833333	-1.1467545604691	0.000357105023489353	0.00182774443056866
MMP7	34.1163363024706	11.730140069	-1.54024248569803	0.00117819992073083	0.00468873176242323
CYP4F12	8.15176590586275	2.66575047145	-1.61257087949829	1.20909381788071e-05	0.000121768834582687
AL513318.2	1.81567355516667	3.87181475248333	1.09250508839726	0.00316472474870271	0.0102701166493559
KLRB1	1.37200537102941	0.681333364833333	-1.00985336702778	1.07844518770151e-06	1.74397595334143e-05
CTSK	56.6411094186275	21.1339711333333	-1.42228564424098	1.78229211204464e-05	0.00016509374482149
TPSB2	6.42490529942157	2.497321291	-1.36329374764884	2.38782205120394e-05	0.000209657502355005
AL354919.2	2.43726994258824	0.746080346	-1.70786313826789	1.85367446191231e-05	0.00017031402498985
ITGB2	10.3393182408235	5.08327076666667	-1.0243120747657	0.00610518521078634	0.0173828383667696
MZB1	7.81782605058824	3.7448199305	-1.06187113608135	0.00035545752242267	0.00182080706227027
MAGEA4	6.83860299992843	20.7694226627	1.60268756905827	0.000258469356756152	0.00141102410094763
PPP2R2C	0.901206485187255	1.86184533995	1.04680363533877	0.00130426663875531	0.0050738476839291
CCL19	14.2148909470686	5.0271738895	-1.49958353337547	0.00105438680411779	0.0042897999937571
RASAL3	2.38382930529412	1.10202117666667	-1.11312898765034	4.23710500219511e-06	5.29871867275513e-05
GFRA3	0.739452302044118	3.00712671083333	2.02385666460658	2.53301474333037e-05	0.000219175391863083
RBPMS	9.21435025421569	4.44371225166667	-1.05211703903232	1.5374375097713e-10	1.2779180581219e-08
DCN	23.4466709134314	10.7938494433333	-1.11917362623823	0.000706554021493779	0.00313833827573368
IGHV4-61	3.20999111443137	1.25203821933333	-1.35829070162496	0.00325410599483832	0.0105098854897153
ABHD11-AS1	6.85254743802941	2.7179537265	-1.33411951615736	0.000231462557474055	0.00129703045119774
FOXF1	3.94057166921569	1.8677273	-1.07712111265043	6.53511596981109e-05	0.000465333100580267
HES6	3.93013871509804	32.684132725	3.05593827697265	0.0060715034934094	0.0173066999441766
FGF19	0.455302947068627	7.21631042391667	3.98636269759415	0.00131421728222889	0.00509932925643048
ELOVL4	1.26025320837255	2.6069280635	1.04863714599495	3.41296445451999e-05	0.00027739885970507
MEDAG	4.21626459766667	1.50755355883333	-1.48375615054874	0.00616170196224068	0.0174958096254194
IGHV3-48	13.6839597210294	2.34897899566667	-2.54238004454022	0.00283805252614186	0.00943595703891646
SGO1	2.40018092973529	4.91392124666667	1.03373157367567	5.86592606929951e-14	3.84928243326454e-11
SLAMF6	1.37116476871471	0.591541178833333	-1.21285143862105	0.000521656253038029	0.00245991307219294
HOXB5	5.16467873727451	2.05777908225	-1.32759050414441	5.69009706754719e-05	0.00041487795460923
IL12RB1	1.24963749433039	0.614884899	-1.02312136498233	0.00448316406958186	0.0135703058071247
EVI2B	4.32443188876471	1.94460550283333	-1.15303310578259	0.000148254775439684	0.000904325117505861
TNFRSF14-AS1	1.29639449497059	0.445828107666667	-1.53994531880944	9.75824729962109e-11	8.88071732347998e-09
LCN2	150.604006816647	52.7500939458333	-1.51351458507608	0.0074491236432276	0.0203184584519277
LOXL4	4.09225444954902	1.97450564483333	-1.0514043599751	0.00929586639045647	0.0242065292723917
IGKV3D-20	8.85824678560784	1.93622896533333	-2.19377162437649	0.00578388580116033	0.0166121834067881
ITGAL	2.49579809454902	1.18098809283333	-1.07950680854586	0.000483070660044691	0.00231295122482228
TNS1	8.16442051980392	3.70846798	-1.13852717987714	0.000312113312648029	0.00163780672647122
CYBB	8.5365602235	3.85852828166667	-1.14560417787829	0.0190674282033819	0.0428192894163843
IGLV3-9	8.51748869741176	3.61400845016667	-1.23682824841384	0.00113016850213184	0.00453230649230614
RASL11A	4.80993297676471	2.23812584166667	-1.10372563505011	0.00310588051642495	0.0101133764112787
SPRR2D	12.4314161835196	42.191734329	1.76296973487135	0.00397539086187768	0.0123296450910176
SCARNA7	2.57668354096078	0.245755500333333	-3.39021974997805	0.000658652392799094	0.00297108467200402
CYGB	7.82617618323529	3.90250256666667	-1.00390800756027	6.61999576828806e-08	1.78268050192258e-06
C4B	1.09895050656667	0.539309901166667	-1.02693998751569	1.43923972015102e-05	0.000140520288416937
AOC3	8.3346742	3.32652547333333	-1.32510972438159	8.76864926354086e-05	0.00058746651809687
AOAH	1.88939819659804	0.893737115333333	-1.08000434301969	0.0133230240545667	0.0324119929585049
PTGDS	18.1494495925784	7.8758729275	-1.20441405762313	0.00310588051642495	0.0101133764112787
COL14A1	5.09978827828431	2.29823929166667	-1.14990833513042	0.0172303007224446	0.0395995187847814
CD244	1.3052925903402	0.502017636916667	-1.37856327805697	0.00739544653309419	0.0202030161373591
GGH	14.9659479959804	44.5438076	1.57354121768996	1.5735444245013e-07	3.64664533172532e-06
PHGR1	5.47023530493137	1.03658364233333	-2.3997663598449	4.32806981578012e-06	5.39623744631465e-05
FBN2	2.06257661793824	7.56363798816667	1.87463260275074	1.53272732270944e-07	3.56530676483979e-06
SLCO2B1	3.33671902741176	1.60744519066667	-1.0536606611266	0.00282534735957339	0.00940876893139985
NOX1	1.40926167228431	0.6985289285	-1.01254774774829	0.00959545790232325	0.0248104871684293
RCSD1	2.1760150085098	0.94624353	-1.20140507151838	0.000240992357901751	0.00133541898591957
LGALS7B	11.7112503833824	25.0112590493333	1.09468256630078	0.00813835450265078	0.0217884912903264
CYP26B1	1.12274942455882	5.739573251	2.35390749086888	0.0113825591225532	0.0285376527528641
AC147067.1	2.13436696510784	1.0410897535	-1.0357137920064	1.54521495619515e-06	2.30727426034025e-05
GPR78	1.44062133737157	0.622886241866667	-1.20965056559299	7.52443238297558e-06	8.49017806841312e-05
SCARNA21	4.55391590338235	1.02386334166667	-2.15308448260431	0.0105685317018797	0.0268367521912497
C11orf96	15.0449282893137	7.17717269666667	-1.06778968989907	4.48383320155487e-05	0.000342341900532677
LYZ	79.5921897132255	22.0147940333333	-1.85415352103989	0.00753027767629381	0.0204860357992649
PLCH2	4.55096253963726	2.07252072483333	-1.13478518260814	3.30637701028724e-05	0.000270143568573141
CD52	20.313456169902	7.86437349666667	-1.36903197815588	4.72337487561036e-05	0.000356915381509757
IGHV5-78	1.08918600983333	0.535167340666667	-1.02518837546054	0.00130142134665643	0.00507242668297996
CXCL17	80.4732118181569	31.7913351326667	-1.3398750079256	0.00060759127045146	0.00278406760749313
MUC20P1	4.47347274194118	2.18135634416667	-1.0361697592496	6.84215059693791e-05	0.000482791588682478
CTAG2	7.17733037842157	14.782839314	1.04240415621197	0.0010285327695916	0.00421833768791713
SPRR1B	82.8229048257255	349.446531009167	2.07697001702041	0.0109169937015506	0.0275596579709273
PLAAT4	55.4718930869608	25.66699251	-1.11184270083163	0.000110343037700847	0.000709518821069706
LGALS4	10.2940744046363	1.53222262158333	-2.74811628392757	0.000691115261404895	0.00308074547465915
TRBV30	1.87830401367647	0.2727481435	-2.78378930811537	1.09191439044314e-06	1.76118869599548e-05
CTSE	26.827591545748	2.54084593548333	-3.40033673691774	2.09062232613975e-07	4.58906323280113e-06
HSD11B2	4.4020516572549	9.19127205166667	1.0620884660402	0.00249725618758563	0.00850007921016042
VSIG4	9.4155507754902	4.20799580666667	-1.16191222276005	0.0108064216912358	0.0273295062162937
RAMP1	13.723335395951	6.260391195	-1.13230644955685	0.000575859388274191	0.00267205614179479
RARRES1	103.239161620392	47.4259359383333	-1.1222421805874	0.000950903196775767	0.00396915335031813
IGLV4-69	25.6620470897157	7.01836082716667	-1.87043023395556	0.00562806675504824	0.0162281998848153
KRTDAP	37.0483513684804	104.283159686833	1.49302495109665	0.00804375435755166	0.0216094654880315
S1PR4	2.06649577752941	0.8428011275	-1.29392226654916	1.87849850406782e-08	6.41674502704591e-07
TRBV7-9	1.23834313142157	0.557850865833333	-1.15045973208648	0.00148103139727954	0.00557870074358952
AL357033.4	1.197717309	0.489252888333333	-1.29163516345716	2.4840235692358e-08	8.12882043601889e-07
IGHV3-49	17.858962328451	5.0899244625	-1.81093210587211	0.00545980977401759	0.0158715104365706
TRAC	10.7858165212941	4.99609761666667	-1.11026182677622	0.000157947243444496	0.000950886639915971
CD4	9.57629575019608	4.632665895	-1.04762506869358	1.17924683716098e-05	0.000119438258048116
C16orf54	1.82515943040196	0.5803252965	-1.65308876831288	9.06660503310166e-06	9.81271107228398e-05
PIMREG	4.60261285490196	9.43796766	1.03602313143976	2.97644088713147e-09	1.4273178838752e-07
P2RY8	1.39686545484314	0.5933836155	-1.23515607120119	0.00011537811627665	0.000735823198842594
LYVE1	1.93170477244118	0.4985402555	-1.95409271275545	0.00152957279665434	0.00572694102963553
BTBD16	21.1674334087059	5.19799836928333	-2.02581826413004	0.000139123332858998	0.000860417779147648
PGM5	3.00578618606471	1.20462790181667	-1.31915480767879	0.0178635972095062	0.0407321378946824
UCHL1	12.4457290511373	35.95370958	1.53048988706302	0.00113874391631776	0.00455936388845531
CD163	8.91446110107843	3.60095743	-1.30776704207905	0.0167821745567866	0.0388056662414717
IGKV1-8	3.82749915154902	1.81445558216667	-1.07686531781322	0.0220118973871127	0.048030160416962
MRVI1	3.30429164098039	1.51695733166667	-1.12316051983461	8.52179873020177e-06	9.35297416973201e-05
IGHV3-21	28.324533659549	12.96743416	-1.12715915876401	0.00222938433370486	0.00775990057862429
ARHGAP9	2.20060593190196	1.03912877966667	-1.08252636216475	0.000408106476178889	0.00201995694521572
ARHGEF6	3.35683619205882	1.51756694333333	-1.14534197922193	5.62567912332396e-09	2.39388966926973e-07
TRBJ2-1	2.6125965827451	1.06034799333333	-1.30094655439076	0.000221597744452542	0.00124791358529101
IGKV3-11	94.2611074249216	25.9016514783333	-1.86361854446001	0.00242814722873261	0.00831486535657633
IGHV2-5	5.52328879555882	2.18187405533333	-1.33995973626167	0.0205997708629403	0.0455182642232833
ASPN	9.30337655619608	4.45149684166667	-1.06346388900495	0.00596042877758208	0.017032919092114
GPR183	5.79980694882353	2.87187806333333	-1.01401038451462	0.000266133845296348	0.00144393245568097
JPH2	2.21125996409804	1.03692208383333	-1.09256115226237	0.000406239999016552	0.00201311617954625
IGHV3-74	20.2691802181765	4.89608172383333	-2.04958819620252	0.000360420550753007	0.0018401862794981
AL355312.4	4.51888654973529	1.5993085645	-1.49851902369257	7.64754684606517e-06	8.58147714926232e-05
MRAP2	0.96641184022451	1.97735888736667	1.03286470619014	0.00609389319568991	0.0173547864900175
CNTFR	0.810666772712745	3.61910035633333	2.1584501968884	0.00375761455236222	0.0117772594868909
IGHV4-55	2.49715650902941	1.1458828345	-1.12382670751232	0.00393612678439232	0.0122405357735605
POPDC2	2.30097593929412	0.950232891666667	-1.27589284711928	6.9476389222374e-05	0.000489120056930863
FGF7	1.81044286811373	0.69938205695	-1.37218996216187	0.0220382448831986	0.0480540657064514
IGLV1-36	8.85920559978431	3.44636531116667	-1.36210170503535	0.0133465034768851	0.0324627790381981
OR2I1P	8.30843418937255	3.054283031	-1.44374285332874	0.00800138499645112	0.021532758069448
NAPSB	4.01709867734314	1.49493169583333	-1.42607433217663	6.37016746752073e-05	0.000455931389121977
FAM222A	0.944810508333333	2.66136481166667	1.49406936827331	0.00106803720490016	0.00433050012055128
SOX2	3.83494968973922	28.6280240538333	2.90014854053291	3.54592682794695e-07	7.06239867265856e-06
TRBJ2-3	3.60858694421569	1.29418738833333	-1.479387491497	2.09887768284319e-06	2.96224621365501e-05
CATSPER1	1.55399147128529	0.639556319	-1.2808352730811	2.52758743367472e-08	8.22818802168575e-07
BTK	1.23351810532353	0.561184064833333	-1.13623294293367	0.000831141145585586	0.00357579979405144
TMSB15A	3.57985061198039	10.9012834876667	1.6065267141686	0.00128242898904591	0.00501548253071947
IGHV3-64	1.61523637570588	0.6063995045	-1.41340482639073	0.0038723499999713	0.0120943035570246
GAL	2.23195352400686	9.86440825366667	2.14392552289864	2.46288657032378e-05	0.000215338497607271
IGLV2-8	19.1466171514412	7.21905605483333	-1.40720740600758	0.015770534821795	0.0369947371887375
RNASE2	1.25767050551961	0.577871083666667	-1.12193441783598	0.00966128632055573	0.0249442385817993
IGHV3-73	10.6653995841275	4.69250654033333	-1.18450735695465	0.013177093191807	0.0321384972448063
CPXM1	15.9706580972941	5.76852837	-1.46914854279438	0.00109114182477096	0.00440555578732005
IGKV1D-8	2.23278888135294	0.456469595166667	-2.29025617280545	0.00243390595338801	0.00833221840385549
IGLV3-1	33.8309034567255	12.0043572791667	-1.49478354208497	0.0157487469190803	0.036973824961731
ISLR	34.4139974437549	13.138241175	-1.38922332760005	0.00103200930645728	0.00422287234424331
SLC7A11	2.73587268031373	7.28837543	1.41359618253319	0.00300966600675163	0.00986967800425548
CCL5	54.7947144237255	16.81611029	-1.7041926989855	0.0012933100308782	0.00505010631537407
EPHB6	21.5597402842451	10.0858130595	-1.09601240870441	0.000159490296759028	0.000958787377045111
PRSS2	37.6260270520098	13.8623233276667	-1.44056188900709	0.00400021611205338	0.0123819996239031
GYPC	4.7845547377451	1.97881146333333	-1.27375050803966	5.6028735751597e-05	0.000409956735534572
UGT1A8	2.70664002922745	1.1575394156	-1.22544170864223	0.0024180195739352	0.00828839164312764
AC132807.2	1.15250222114706	2.97730600666667	1.36923797790831	9.36054407056305e-08	2.38178088717919e-06
LILRB1	1.15137588960392	0.520976344666667	-1.14406913449539	0.000975854516932938	0.00404486506553187
TRBV20-1	1.39918096548039	0.692753741666667	-1.01416806496643	0.00107049829702424	0.00433906786973284
TMEM51-AS1	1.46071695338235	0.722572731666667	-1.01546193403707	4.53080016181879e-05	0.000345504687569154
GMFG	15.4964013267647	5.96751167333333	-1.37673183399665	1.17294762140891e-10	1.02988105237509e-08
SOD3	18.4957088507843	8.61061921666667	-1.10300169782675	0.000423329246286144	0.00207797993806915
SPRR2B	1.10263979356863	4.30229219616667	1.96414393730415	5.48288937486766e-05	0.000403010431202392
DPEP2	1.98209670317647	0.647226033666667	-1.61468580668938	1.65532037504441e-08	5.8136716721278e-07
SCD	75.391922572549	171.350314333333	1.18446697066169	1.63052086218125e-12	3.6292823762325e-10
DPT	7.08058124664412	1.74977558766667	-2.01669789105506	0.00983313896474557	0.0252919191793485
PCED1B-AS1	1.93609795305882	0.944532667833333	-1.03547934478442	4.01777136713875e-05	0.000316047781738082
GAS6-AS1	1.43945574796078	0.6146944724	-1.22758202106074	2.20240004300702e-05	0.000197125080661964
PLN	4.88105209988235	1.8646332795	-1.38830022983526	0.0114612671046275	0.02872343281618
CYP3A5	4.66719422066667	2.01281915	-1.21333795165361	0.000443103470806818	0.00216227556713088
CALB1	2.32709517558235	8.86118372561667	1.92896921822672	0.000998885279687163	0.00412387472421839
MMP2	96.8435967529412	44.1819419833333	-1.13219982911438	3.79237391415618e-05	0.000302129827231305
IGLL5	18.8988307899735	5.12378454983333	-1.88301526415217	0.000281568079279491	0.00151457523136273
IGHV3-33	22.990953183451	6.89936660433333	-1.7365304534777	0.0180769255353425	0.0411482480230576
DLX5	3.67728686886274	12.8541167631667	1.80551685043975	0.000107636085875835	0.000694261106414853
ENTPD3	10.7655515622745	5.1648878955	-1.05961329576014	0.00184250030081767	0.0066586358697376
PIP	2.63834106008824	0.182133565333333	-3.85656234907209	0.0173290863811135	0.0397654436771818
EBI3	2.17792522264706	0.970571769	-1.16604761891772	0.000122429238213184	0.000773668394344642
IGKV1-39	2.90914814438235	0.332742651666667	-3.12811805464579	0.00530782118502697	0.0155096741548011
CSF1R	8.98621119422549	4.12508110333333	-1.12329048402092	0.00270467152996101	0.00907965660623421
GGT5	5.62228652784314	2.64739994833333	-1.08658081716569	2.16400378958424e-06	3.03481220551258e-05
JAML	1.21696326013725	0.539432357166667	-1.17377164653542	3.21904776217338e-06	4.25159825198916e-05
IGHV2-70	14.6365468196471	2.06544135633333	-2.82505321697741	0.018113899203159	0.0411748578422947
MYZAP	3.76842564357843	1.813639758	-1.05507400370864	1.13962563257369e-06	1.81698879628245e-05
PCOLCE2	1.12816677477157	2.5263668367	1.16308378396326	0.00747608741019248	0.0203697241761975
VAV1	2.55130484714706	1.2341984865	-1.04766086167641	3.05354473928339e-05	0.000253810638729235
IGHV3-11	28.6278997606373	7.35084474866667	-1.96143987618201	0.00183880069167076	0.00665297940329397
ELN	7.68902700469608	2.83964784916667	-1.43708901715117	0.0006789934781253	0.0030364744208272
CD3D	7.87630869313726	3.76127834233333	-1.06629658261036	2.51958822968147e-05	0.000218609784604513
MFAP4	32.8592740041176	15.1379177516667	-1.1181338319771	0.000337798123498031	0.00174903114774645
H3C8	0.878272494255882	2.1718239818	1.30616665560863	1.49577322274357e-05	0.000144905343630253
TCL1A	1.51974825350882	0.210772085833333	-2.85007664329315	0.0071234057523354	0.0196058770243086
PHYHIP	1.16146959128431	0.41076664265	-1.49956044928886	0.0065107913551295	0.0182051012818467
FAM174B	21.1078913787255	9.835951525	-1.10164593458985	4.3456873077182e-05	0.00033570030577838
CRYM	1.1867983778951	0.508246595383333	-1.22347430910789	0.0126171377803476	0.03100345100141
IGKV1-16	25.6530437348627	8.0835521945	-1.666068703928	0.00194603235768434	0.00696016392300871
JCHAIN	44.7239154617255	19.8855813288333	-1.16932375983163	0.000195362993390535	0.0011276786118487
IGLV1-51	60.7476815296078	15.9621425808333	-1.92817503255269	0.00031650881605774	0.00165599325161893
VTN	1.26675030347353	0.4580515705	-1.46755023367839	0.0046038314070529	0.0138581772050062
SELPLG	7.76999200685294	3.62500596166667	-1.09992974672577	7.49797921849663e-05	0.000518208452861508
HPDL	1.90315242611765	4.73494064616667	1.3149552275263	5.0704045466109e-06	6.09034719529332e-05
BATF2	5.05615227413726	2.076869528	-1.28362932644118	0.000313572090642596	0.00164407772335235
ENPP2	4.24934046389216	1.4706415655	-1.53079327304735	8.28463581869948e-06	9.14905574734678e-05
CCL3L1	1.15537003420588	0.527908174	-1.12999607276293	0.0029976084357819	0.00984381703843719
LILRB2	2.01708752773137	0.989445187333333	-1.02758199527551	0.0135048384902979	0.0327520572450952
NPNT	3.09912984141176	8.95179041916667	1.53031306062258	0.00200779649172371	0.00713196770906302
GPAM	1.6494941372549	3.53467350333333	1.09955330972075	1.76295065095043e-05	0.000163545154137277
MYH11	35.3550615048039	9.80520145	-1.85029759275171	0.0006789934781253	0.0030364744208272
IGHV3-53	4.95711497202941	1.35104808283333	-1.87542170004584	0.000824277224058086	0.00355485590783681
SPARCL1	38.4292405656863	18.026551325	-1.09208104636384	4.77271729983064e-05	0.000359989348422797
IRF8	2.53156873602941	1.12835259033333	-1.16581370118776	0.0198874292933548	0.0442384421818997
TPSP2	4.52246374401961	1.74606288316667	-1.37300341950118	0.0128040457662278	0.0314068153872375
PPM1N	3.63859945217647	1.375641981	-1.4032781948364	2.86462075026657e-05	0.000241488110306448
LINC01419	0.9864649521	4.27632770548333	2.11603271478333	0.00728766220760157	0.0199695248100387
IGHV3-66	3.39029325594118	1.3158239655	-1.36544357567104	0.00781659160901975	0.0211449911436881
UGT8	0.98823708175	2.91309961945	1.55962594190495	0.000101589833493395	0.0006614214328959
CSF2	1.75950196809804	0.592783956333333	-1.56958882100164	0.00397806283410748	0.012334863818864
NXPH4	3.99835049227451	10.8017747416667	1.43379151974809	1.77591779192741e-08	6.16772786344038e-07
CST4	2.97090927338235	0.8502102385	-1.8050130107607	0.000568587959459121	0.0026452069696031
CLEC4A	2.03144564493137	0.986561950166667	-1.0420252116314	3.65524574660104e-05	0.000293644355467924
CCL17	3.47817286380392	1.37585243366667	-1.33800389295914	3.51109393409281e-08	1.0782344623219e-06
CRABP1	0.401936548254902	4.44178399033333	3.46609956115121	0.0210653916793161	0.0463804338324476
HSPB7	3.09338986639118	1.30809763821667	-1.24171844114985	0.0121097981979371	0.0299930401136035
TH	4.42644537923922	2.10477563406667	-1.07248216690231	0.00638868704499084	0.0179427487674005
TESMIN	0.962448945637255	1.93992640866667	1.01122000645425	0.000141875702373856	0.000873533954171475
ACKR1	8.88414147107059	3.17507319545	-1.48444251560542	0.000946802030194274	0.00395601013433406
F13A1	7.7609064282549	3.01380042216667	-1.36464127762093	0.000926543941372693	0.00389223378067208
NELL2	1.16242170983725	5.37171162776667	2.20824830527242	0.00983438019127819	0.0252919191793485
BATF	27.2994183320588	12.1533698866667	-1.16751381219593	1.65920031637193e-12	3.6292823762325e-10
FABP7	0.748862941881373	33.0442802571667	5.46355506386049	0.000450216349679427	0.00219012775957983
ATP2A3	8.15950440480392	3.63104784166667	-1.16809558906947	0.000151914420727327	0.000922136805077076
IGHV3-43	6.55968425487255	1.68524582616667	-1.96066732141533	0.010099459249049	0.0258988189874831
IGKV6-21	4.15353077804902	1.836552242	-1.17733830985741	0.0227011523975277	0.0492154352447184
MAPK8IP2	1.32037714167647	2.8652736935	1.11772288507953	0.0164528265775646	0.0382284460993432
IGKV1-9	42.2685506968431	9.80251837433333	-2.10836030000306	0.0140885779824638	0.0338974122511306
IGKC	585.05523108098	246.498962218333	-1.24699125339446	0.00154236978983088	0.0057627409468419
IGHV1-3	1.69936111147059	0.484299256333333	-1.8110217627272	0.0200801729933245	0.0445656106792383
CD79A	10.2992934826471	2.600186612	-1.98585830148687	0.00393684219217015	0.0122405357735605
ODC1	27.1382870245098	56.0492216833333	1.04636467910696	8.50751953207425e-10	5.30358767629509e-08
EVI2A	2.68740009751961	1.21249861133333	-1.14822802938792	6.11442116230732e-05	0.000440407874359605
AL731567.1	3.29006219521569	1.523615719	-1.11061577963306	1.63154543597354e-06	2.41607903792087e-05
IGHM	108.304760475127	31.9655980101667	-1.76050466814839	0.00809186384395301	0.0216873083418758
APOBR	6.41914110715686	2.29270717666667	-1.48532816857431	2.90884396544082e-11	3.45404443439201e-09
AP000892.4	1.64206756702941	0.6928315165	-1.24493702765625	0.00710644670856354	0.0195635190025105
IGKV2D-29	9.62344379213726	3.40792898733333	-1.49765798748441	0.00229089237892519	0.00793632847469832
IGHV3-30	31.0935203508137	14.7586139453333	-1.07505672807759	0.00536910825221789	0.015655295062828
IGHV3-72	4.85080837590196	1.6768782665	-1.53244722929069	0.003485430292023	0.0111169979229836
FXYD4	22.6802884644804	6.458240679	-1.81222587772107	0.00618002954040267	0.0175364087355008
GKN1	1.41924523538235	0.253072979166667	-2.48749851536311	0.0214014506304027	0.0469776912781445
CILP	3.70541785354314	0.734547391666667	-2.33470876295511	0.0015488051952712	0.00577467200198604
CCNE1	10.0544446920588	21.1704067666667	1.07421558579155	0.000110892079137739	0.000712314499067146
CYTL1	1.86030777445098	0.685097023166667	-1.44116110297801	0.00154880440536653	0.00577467200198604
CYCSP6	0.926772598784314	1.97655356616667	1.09269975904102	0.000866746868632196	0.00369582761905137
RARRES2	36.0714199741176	16.22347763	-1.15277311110866	0.000210924467512329	0.00119918206153384
CYP4B1	62.3648247137608	30.88004991815	-1.01405745844541	0.000626845389598858	0.00285550176014562
MPEG1	5.01973019322549	2.40244271666667	-1.06310779037629	0.00152957279665434	0.00572694102963553
SPRR2A	22.4993907224314	88.6442605116667	1.9781412891772	0.00108488050950616	0.00438880278796976
