# Supplementary material for: Construction and External Validation of a Ferroptosis-Related Gene Signature of Predictive Value for the Overall Survival in Bladder Cancer
Source: Front Mol Biosci. 2021 May 21;8:675651. doi: 10.3389/fmolb.2021.675651 (PMC8175978; doi:10.3389/fmolb.2021.675651)
Supplement: Supplementary file 1 [file DataSheet1.ZIP › Supplementary files/Supplementary table17.txt]

id	GSM340605	GSM340606	GSM340607	GSM340608	GSM340609	GSM340610	GSM340611	GSM340612	GSM340613	GSM340614	GSM340615	GSM340616	GSM340617	GSM340618	GSM340619	GSM340620	GSM340621	GSM340622	GSM340623	GSM340624	GSM340625	GSM340626	GSM340627	GSM340628	GSM340629	GSM340630	GSM340631	GSM340632	GSM340633	GSM340634	GSM340635	GSM340636	GSM340637	GSM340638	GSM340639	GSM340640	GSM340641	GSM340642	GSM340643	GSM340644	GSM340645	GSM340646	GSM340647	GSM340648	GSM340649	GSM340650	GSM340651	GSM340652	GSM340653
aDCs	0.646237452843569	0.741088588900158	0.59325202628218	0.537727340583511	0.519850292131302	0.617710773958871	0.608889336545055	0.536717694034732	0.644260520939585	0.60493283710854	0.557280406838825	0.529913982692842	0.561305050996057	0.615859416826639	0.507453983193768	0.550353928622581	0.521621292605577	0.604642791641912	0.560136028138863	0.531460853902095	0.534691642267117	0.531461372820537	0.503190609167398	0.653328079652759	0.530052970012242	0.552767462319301	0.579213763729171	0.535824495646448	0.545527972209308	0.568285050387919	0.475782629765565	0.598873497347253	0.661109583670356	0.577321128554675	0.531340273118929	0.572676721418526	0.590496674557365	0.54757360779605	0.535727075862353	0.599289887100958	0.628581226207615	0.589974844799271	0.542661625609197	0.598813753000886	0.546698293845363	0.537645689599321	0.549490755109897	0.535399467308474	0.638839420379964
APC_co_inhibition	0.570305000267691	0.442320683730224	0.495731686247196	0.48352338588492	0.332999116268329	0.495587195754415	0.423045491476815	0.487490992407688	0.409381120061814	0.479852120046859	0.516012583762713	0.472052306903561	0.468801079791491	0.511114450505421	0.420874202578408	0.555993015760317	0.44301773625467	0.544431640109495	0.477006201495207	0.519260031194186	0.474064802730152	0.493003087096508	0.445774889846584	0.493466531030365	0.46271103284777	0.391865212464594	0.534250669465424	0.436708222104486	0.474323151140077	0.443730933918443	0.504377134662229	0.527363529613226	0.570408542582263	0.517204774184479	0.497096901524271	0.456475882486076	0.356264944747841	0.466885092266817	0.509673609184496	0.530878713244786	0.490797655460449	0.473705327398775	0.498477472158793	0.530757977364944	0.482112654488369	0.533702146027114	0.462992544867797	0.443854006922035	0.441985793731522
APC_co_stimulation	0.451439099880331	0.576881927551174	0.491528949617768	0.422849462339931	0.434830586762194	0.452503964909891	0.414864854497481	0.445023466416546	0.53791695973872	0.44380811219996	0.434756190535665	0.462065495541117	0.454553181544185	0.393642343439239	0.415708284444835	0.363615251118782	0.402216988958422	0.462688821442262	0.439225609286709	0.436308110399309	0.393462469721727	0.424552334615896	0.377501459758041	0.414184020340026	0.47288997057943	0.420203742719168	0.42114433943623	0.443965025623306	0.429557501458009	0.431099780119791	0.423326672278286	0.487408399875988	0.460765829847968	0.443516345695351	0.440983141446801	0.441984222126814	0.41421661111323	0.433932785184785	0.4215868126581	0.431085367726058	0.466766889433031	0.45975784799878	0.410115623104687	0.429895899168189	0.450340980518471	0.467777586048322	0.443341470785468	0.402417358882055	0.406368682184771
B_cells	0.520853565605885	0.617117475231303	0.503916563821235	0.419065575331879	0.417423982682947	0.426405576839187	0.416266190310595	0.417663948074443	0.563989632259795	0.40464943130533	0.437399050197586	0.415819447982924	0.45280324788148	0.399028044421275	0.468196294778912	0.434352103432165	0.406328209354463	0.436227042124759	0.444567843371342	0.437218473472958	0.445342215476969	0.472337623718138	0.477863004354893	0.432034943279724	0.530887834164189	0.46549835524764	0.461843728782838	0.429231781645914	0.425918510137502	0.444143522351465	0.467329916831371	0.495280383827806	0.426174151521119	0.449733366779479	0.432193440404484	0.431195745385125	0.407142341371824	0.421348252201566	0.445682654855474	0.452941757433248	0.403592342149222	0.437908101190731	0.468589452438374	0.4139019146987	0.447333497073194	0.423256278689832	0.423201415082513	0.408027149747213	0.40913600959513
CCR	0.473741744805368	0.535331087325198	0.517619506391287	0.453023937367554	0.456265664146245	0.496994309804202	0.457841804837185	0.487339632358514	0.502094766897264	0.456520899149934	0.472762487303106	0.491219613874881	0.474331992276097	0.459599902571013	0.456880965166766	0.473230364772336	0.450682093803479	0.487967213221774	0.498798178388583	0.465022083447236	0.446956063845973	0.471123732954637	0.477575258689135	0.522858652457378	0.512711387861458	0.477929736894928	0.469545907837633	0.467459982484642	0.470264364418318	0.470407196404814	0.481496350509244	0.497290277661702	0.476060393878787	0.477109109118623	0.477439508689435	0.489050912775897	0.445316539395723	0.488051496440302	0.451646671024095	0.460184788723605	0.488316800381852	0.460313478949237	0.453498831674835	0.472563918969063	0.483549416163709	0.524124080738771	0.48695802149935	0.45993145458995	0.485775897470119
CD8+_T_cells	0.333566636912637	0.261349393064357	0.736521663004173	0.36838566519663	0.393360795360827	0.507661778332599	0.367697881921884	0.307301913108292	0.485566740631399	0.465320120481077	0.496356340753969	0.474605194690142	0.512175356073116	0.479419677613361	0.497602947939445	0.198503196334484	0.325442196979706	0.333867542095338	0.342980670485717	0.454530520358507	0.310525897208662	0.390179797715128	0.39237210690338	0.6405329097225	0.575494403804376	0.37001915047415	0.599007994509739	0.465706998573122	0.384505585698478	0.459860840737785	0.541964969160532	0.74425922484506	0.60442428779836	0.386225043885342	0.354887918429749	0.45676581600143	0.469489806584222	0.407804244130483	0.387557623980161	0.559589415575886	0.53813917469476	0.466351795393196	0.31478155622115	0.378143590407082	0.518322419091154	0.438625532130016	0.426202446729925	0.433166252386724	0.369804218200792
Check-point	0.498783685859559	0.557276997915735	0.524649195252008	0.440000567670785	0.430434757683588	0.468624492518326	0.438734328374901	0.475623117882028	0.538145885626612	0.449258563134301	0.457812051366101	0.486034018093855	0.471928906957241	0.412739860367832	0.435939414598355	0.463797494686111	0.408033432881036	0.466303407827079	0.486127141543239	0.431057832120208	0.429306274012898	0.452158458776812	0.441594813115558	0.492423292004194	0.502950362865953	0.450467764070552	0.466686471247288	0.436907115309811	0.442408008312589	0.45308939271945	0.476469137703731	0.534498386986832	0.474469070857983	0.459613183971055	0.446562002548155	0.465680940824573	0.41112607117731	0.446557212083839	0.450766696465579	0.448927715022526	0.471149758596608	0.428941986296041	0.443206496669694	0.454169598865195	0.466230631307004	0.516066421972794	0.446807228681982	0.41258379624269	0.454069832746922
Cytolytic_activity	0.424504298303837	0.508309453643797	0.7803472273649	0.369262537950926	0.358198539666442	0.577262908013439	0.446075657605898	0.408458952426695	0.451131433676684	0.430756703257745	0.501652723764382	0.572108862132829	0.431941152068751	0.473642994456018	0.386312399275622	0.340303061061165	0.408421150556979	0.416625090509904	0.417444700419268	0.510903296666062	0.382724285546445	0.431753267085265	0.422516319659559	0.709344332896147	0.545404765085804	0.33796631320016	0.46220147107214	0.478732548262387	0.380011569918002	0.47986237114085	0.525791518441867	0.742749562948384	0.632060071600226	0.394591570203458	0.348421432402364	0.453964813046876	0.307660544932544	0.501302900480674	0.3589992473041	0.524773793746068	0.609442106893896	0.490688825263192	0.664895812004765	0.464724472451886	0.54209769257519	0.718433467130807	0.443289670785928	0.423642325950032	0.470741605790456
DCs	0.358582215023089	0.557337708876336	0.654906297515255	0.286472621914983	0.346724740396575	0.484599058207646	0.423773883145915	0.493225745172162	0.530960470513462	0.446662119817365	0.423445048793473	0.528966840009699	0.337037369711834	0.509134830131096	0.351255094171987	0.452558125440085	0.293424080930082	0.52354022051213	0.558199683410005	0.404007321201829	0.353067653540952	0.45332232284986	0.462186483380047	0.459749992154821	0.484268468579656	0.354746676302349	0.344950302763441	0.371032572278464	0.41263846343663	0.472314398385257	0.381354591994354	0.483236825553897	0.315769627072245	0.400243580538595	0.456447992171965	0.522850780638477	0.319744501496335	0.542678385477452	0.362039182922805	0.258032181020107	0.519887753353567	0.274760318566963	0.331679658662688	0.462882085222275	0.561698466479305	0.632152827770151	0.495177720269133	0.415482525205377	0.607910329660612
HLA	0.491711589062445	0.473902038819036	0.809234424699074	0.696867363655525	0.664953490845488	0.796765717607422	0.604556015290345	0.690613046007778	0.648366443928037	0.604937153697113	0.738447048969482	0.765892473935142	0.747891754342898	0.703578368676668	0.617749543522954	0.648604450166973	0.615110764701004	0.705152091277892	0.657133392572221	0.725561760320168	0.589893933237245	0.632578891017545	0.607854243916078	0.646044865783816	0.756779305207569	0.508896941533223	0.649566199637484	0.64642677989979	0.637416784919557	0.637069543927751	0.672915002086288	0.75764221240368	0.788045552618042	0.575637829269313	0.723820495760106	0.743319964551607	0.585684940374704	0.672446285551809	0.628900905060655	0.715860915111193	0.797016058045537	0.734124456700444	0.654426280233323	0.734506981869002	0.771893167779846	0.682338824901208	0.702166236537687	0.632136427236532	0.636971428150223
iDCs	0.458276932958218	0.382633120061198	0.411836073939811	0.38921903537629	0.286080165682446	0.551753172932231	0.470022333081928	0.551577654749213	0.388231915134129	0.287433020060702	0.524209160775792	0.576314789116402	0.332127698924672	0.286056447798031	0.436552771369477	0.377797221793065	0.418529564667174	0.505478417126051	0.28654623308161	0.460594974020586	0.369004637483855	0.400779876174791	0.471093236928693	0.457283343140503	0.455690184532329	0.362294650572403	0.354807527206861	0.438566901034337	0.249124303262149	0.459445120836507	0.425720024213721	0.30201189387933	0.29233626921918	0.367874580308807	0.557132110613295	0.476902473132006	0.207535520051386	0.468847802855828	0.306027335110501	0.323976556888184	0.349129917881329	0.297784788563186	0.484727068847648	0.491399409250015	0.52970175070267	0.237568074154043	0.562492440064756	0.319401462817865	0.379462226119174
Inflammation-promoting	0.4780762691932	0.541877210420011	0.618922010518371	0.446525787583615	0.476735086435388	0.570889377150118	0.47792146147959	0.431611831506631	0.562796807884726	0.478839666868174	0.483307805885447	0.465912478640327	0.477440610160608	0.521530257354459	0.426993461240265	0.458666740182909	0.416328269951987	0.462324740196946	0.525621773149869	0.484928945898426	0.441689240923299	0.43714702742998	0.453718008719859	0.635245612476712	0.562603263177399	0.441827384685675	0.474718796969751	0.436942624409736	0.428283643002757	0.510875757186464	0.524345275774782	0.62682857177158	0.556356908548517	0.45821606254165	0.439294258927417	0.490521645380359	0.404197736401567	0.503389715088318	0.440031824632789	0.474784287403373	0.577598333529815	0.478674742695127	0.50302481018294	0.43249967814742	0.444092379495089	0.57443037975696	0.458683174781527	0.491141573294501	0.55316431176785
Macrophages	0.56423815839973	0.566311381405917	0.678116789666912	0.616361847949236	0.579954797079903	0.600516560123439	0.640709083065404	0.657832543056497	0.598999278160974	0.596499847766998	0.621689458242223	0.668858879341861	0.649327989607827	0.623630918516513	0.514340838854965	0.593340038249369	0.598686632292894	0.637280320651391	0.669048163805544	0.588610538452219	0.570552524763812	0.611146119793466	0.606966993011715	0.670133001490817	0.665248632216798	0.54740234600436	0.542235995863363	0.580333001735111	0.574065509248758	0.636407906064706	0.601638262827334	0.621806570303198	0.647203957367492	0.53401104045851	0.643844201960171	0.687741506826457	0.548965474714639	0.645086952305683	0.57191552940678	0.607324236400303	0.629657755716453	0.58141016621343	0.604266746686697	0.632925002456116	0.667116647275583	0.67929580941813	0.620941981869064	0.55362184000345	0.62675000725965
Mast_cells	0.564147402965333	0.735829875202696	0.43463485020525	0.366465465770137	0.388240003849306	0.459924304557272	0.400210480249987	0.502088967680956	0.518120338064275	0.358896727949834	0.430522248750769	0.344823565518468	0.374358513019499	0.305955173560078	0.466349291583831	0.436835540731486	0.323828426886818	0.46110444806284	0.360973336177826	0.41953220569825	0.390975946897942	0.450562944588816	0.410971754859448	0.387917551997272	0.49035398705741	0.473305055490358	0.485637081348382	0.453607473617031	0.396710321761881	0.452463670597238	0.41757321544398	0.416256661364728	0.366892251333988	0.38495073779236	0.462813182681201	0.422711467036939	0.327459448552158	0.456731157019472	0.424310893878151	0.355239589388595	0.398024933611208	0.373279773330776	0.430386657824177	0.394060693435778	0.466845214709897	0.380420228142296	0.422714974187819	0.455690430290626	0.322190822101579
MHC_class_I	0.90932818518783	0.680178074240366	0.993875117541891	0.96262786218824	0.980438462374177	0.993968684853412	0.953531345084687	0.960271791076428	0.967844614274275	0.965797258729697	0.977705789038626	0.975194281458697	0.981755301777557	0.987327559668188	0.945359030940256	0.960658559140995	0.936555633265454	0.990756229802219	0.978707987647285	0.981263218254883	0.947033736255995	0.904088467119116	0.941437806700571	0.989067691957269	0.987677680465536	0.931989296688301	0.96960442995052	0.958135050625801	0.968381494991541	0.956426176566058	0.977780529013934	0.99349488305448	0.989646175089074	0.918829821432002	0.964858291246131	0.973607785966599	0.967209148500213	0.973910994307948	0.966575241729503	0.985685991693702	0.994057999665533	0.964610544022076	0.966385763756813	0.984020040616395	0.948358314996014	0.994650240058067	0.974115815896122	0.980856135046844	0.978521258572182
Neutrophils	0.435750581883773	0.424262302969412	0.419776750351889	0.294098228015893	0.300643389405739	0.358160583022821	0.392926859288696	0.37829556638311	0.329931659139012	0.23809535379151	0.329294394022116	0.39229472110902	0.372631258251878	0.300487466897416	0.322834255751999	0.292478437239487	0.35390894304995	0.367841014869716	0.442654089390483	0.275189199134919	0.322948465235952	0.356573501580263	0.359251644772746	0.426264684897428	0.436226339346709	0.348122418667622	0.336745318401989	0.335562465635605	0.328876454330492	0.355255173666575	0.339796885601083	0.405991335118139	0.400366404012347	0.32479941831336	0.344536546819847	0.42223856122271	0.311946810629805	0.35810283340391	0.327222096975908	0.350631542059586	0.354409989032202	0.39047011667105	0.291552328381829	0.373314140029002	0.431725287815146	0.483135284128668	0.353134603817999	0.330054985885889	0.435805885932688
NK_cells	0.417540613029455	0.389705190692026	0.400477994162415	0.395340965032558	0.103737404486712	0.337465122625553	0.433189235660013	0.349397960548438	0.305192463011624	0.184672103314393	0.370600267275428	0.254064494271379	0.187758755150139	0.282909717513408	0.34295253151161	0.281063650577346	0.424175196886221	0.353118696525961	0.268429876478312	0.212664880233972	0.355510666380836	0.395559748530142	0.297647572780333	0.238725282544331	0.361309611251467	0.312442958481467	0.372808776351446	0.339865932809254	0.371742216157154	0.468503171534369	0.22005390437001	0.281838003935936	0.473440957649531	0.260702867895965	0.350877990343625	0.483149997159115	0.126804909834927	0.306167237560819	0.506188835946425	0.235503005348302	0.31283289977667	0.316860926054408	0.352385576499575	0.386335556975373	0.287454667854712	0.219034671456093	0.345774088172969	0.121611322373726	0.269975707683675
Parainflammation	0.590881444004818	0.528459199898857	0.756609692815712	0.691165629086896	0.699782512079984	0.770822053004818	0.707197460435597	0.693153113726979	0.700564075604707	0.672474877963953	0.732548786920121	0.749142904843769	0.702065135502912	0.682413852886385	0.658355620260609	0.662639567642294	0.696543579263703	0.751342500195121	0.704007947992025	0.723531163600496	0.669899525284422	0.664265594553949	0.638629602539707	0.781594259655327	0.75002220389992	0.658275288112337	0.714106080269858	0.705387496368085	0.667426937788041	0.715863661191963	0.69635010106999	0.691537719075992	0.7667420095893	0.663574067934676	0.710373370240719	0.766244662347272	0.662406492780017	0.727506320841639	0.720649319428069	0.72424439067127	0.768408277992435	0.653229494026675	0.670969912758582	0.752525647869118	0.714480138340812	0.770903565274358	0.723080137884845	0.717364909379187	0.736968375277928
pDCs	0.552978108449531	0.629092631709648	0.503922029364083	0.428197859012503	0.409260884433938	0.472266206042285	0.405551687478119	0.435976063919526	0.54019561624712	0.413464147354916	0.472759395616205	0.460131771095075	0.472552803735146	0.403856001153309	0.464699784405735	0.469060575079851	0.408773683402165	0.457934289499947	0.485330327742491	0.459912526459219	0.438203220274709	0.477594205010573	0.482384829968085	0.483623373493911	0.490278006322589	0.473730606630024	0.494898052662041	0.441856260184846	0.428720901094022	0.410173383078714	0.481049888045338	0.480254860866564	0.457269579756341	0.467488458878666	0.422420453866215	0.410330815618824	0.379347501264834	0.409106389514457	0.470890383465673	0.467475073530923	0.459877573093126	0.409632282344411	0.42949719055013	0.428045038917766	0.444268717997465	0.502666561952983	0.448561592715979	0.424480720786106	0.441207055138559
T_cell_co-inhibition	0.612169414374601	0.713017388317863	0.517611811517804	0.390155455697907	0.406310814367169	0.474233853763359	0.434613173627115	0.530006155880991	0.616694658673869	0.461385519742667	0.473005374699138	0.453529462203626	0.499039319001184	0.443252736931436	0.433622566593902	0.481012736016971	0.334187160610684	0.464483601365886	0.562295946050317	0.446914308618339	0.422858540477834	0.458521211205213	0.466485674798613	0.533685163838281	0.53475434242104	0.473395864217668	0.536134124586381	0.444265443366899	0.430040611837074	0.454274566219961	0.492890509129142	0.585473461475792	0.497583413367235	0.483912802772737	0.404757013710099	0.423206343957138	0.44352333108358	0.419585899591957	0.412272850528701	0.446450571854549	0.481026363389377	0.398856142520661	0.394927822612539	0.440072402648799	0.437488998570902	0.559032878017794	0.415503367020034	0.435644814294377	0.483460630122172
T_cell_co-stimulation	0.326231825532538	0.39077116477331	0.498936985638781	0.332058215446693	0.362684811768987	0.38821574197326	0.312495311463483	0.358411325083414	0.403975658574566	0.321593781211656	0.346627229812651	0.385536748586027	0.348440991499286	0.325170011588496	0.306907133880636	0.352566150746664	0.262549877376594	0.359948807865763	0.382338344279354	0.324263853838135	0.332536931937507	0.340524158205839	0.332371573627252	0.464816916661247	0.381512276447905	0.304519599262715	0.337035137604612	0.334417649104613	0.333571995097678	0.338105582299047	0.376355308467245	0.49905876746209	0.39240003588195	0.360516761243545	0.327711888930013	0.36570362309032	0.248410687098435	0.38308475390908	0.328739083597929	0.343961288949728	0.404968595502008	0.314502060259683	0.33307329047133	0.355015182063492	0.371710110157443	0.496907296815025	0.324256787716113	0.341569845363485	0.364457691774166
T_helper_cells	0.204134421896463	0.221414976674445	0.663057811970416	0.516774906722977	0.515657258901516	0.507747751241942	0.416100629882101	0.543813386711411	0.376166213492188	0.527435547481533	0.699596298441272	0.66314378487976	0.590281744211405	0.42929747146628	0.517978527453782	0.491584844285422	0.536075824870523	0.596041929137399	0.723066902691964	0.60979759463231	0.526919710025474	0.546263614627691	0.55026135491215	0.531003423219275	0.623252354944519	0.620028370844149	0.652010293119816	0.538053201785417	0.570937839609187	0.492530546288197	0.62866864823314	0.588003462113811	0.640317977449142	0.559804347849244	0.676985423284013	0.590281744211405	0.332105097453803	0.516345042176261	0.53598985196118	0.531218355492633	0.506544130511137	0.393747673452871	0.743614428024986	0.541964969160532	0.727967358524525	0.639845126447755	0.66181120478494	0.551980813099014	0.47967759634139
Tfh	0.122411597234017	0.118894681647458	0.441960616834798	0.160968229031582	0	0.2380838157509	0.205458260856586	0.128945569860028	0.239616419181584	0.229573615231364	0.175028735044332	0.18726846738323	0.367170800376891	0.566153527691031	0.0517318546400931	0.278031831792076	0.184859975935028	0.0835861776371344	0.432620168305252	0.123639039011164	0.113409751323249	0.125140470831131	0.214784973295013	0.565469883392772	0.508887996097948	0.257686611316444	0.0693312894586517	0.109637274074598	0.118623904510824	0.316362869095718	0.158211510676261	0.596090405047482	0.238380926602441	0.156697126682826	0.140777632362508	0.0185454549868014	0.0677583555800616	0.271256320370883	0.0737541413744988	0.173731960828126	0.431938077822617	0.128571998189776	0.20622067659573	0.0470819737297115	0.157163268491367	0.400892948524339	0.223000833331732	0.0520444653858665	0.409186019292463
Th1_cells	0.46064604224626	0.644527542432603	0.537331864930381	0.427546191950556	0.375144138359814	0.432548309911123	0.411524064652835	0.458920538539174	0.51038039610682	0.385214638956904	0.375543442010045	0.420250312029478	0.421046800178819	0.403261654755353	0.369886196721632	0.406380122726116	0.369634143858876	0.41333017873392	0.408096238183658	0.39631462784196	0.364855788779898	0.426098137742241	0.4310876586782	0.627327330742415	0.457412923753388	0.450433768912386	0.434805467455139	0.420917460024874	0.370309665071594	0.42643542861868	0.440416008982155	0.511232262403067	0.437128154757876	0.454067865384699	0.417055806379291	0.411485194908166	0.366037350852841	0.432978264040531	0.404698962391565	0.382862580082347	0.468240051525348	0.414954483855227	0.426559300539935	0.442582299229641	0.394581134111771	0.51670329071785	0.413129659656149	0.404288928170638	0.411040794186885
Th2_cells	0.674641821656909	0.579720361820805	0.592685584683849	0.493248345703768	0.544532712746285	0.541702317489886	0.523954903965369	0.522480522000821	0.581607056143475	0.496959742579244	0.523397710878214	0.529131376619915	0.500368510570403	0.50684984343827	0.523606482621749	0.537412268383885	0.507054129828164	0.519965647734252	0.498939518733741	0.5066819352642	0.490695741075371	0.543738003389839	0.54070582846856	0.416408086152778	0.509713484725753	0.521671315147174	0.530446028476227	0.499504533682438	0.501146869550028	0.515744713630604	0.516677971186924	0.60558682625633	0.523335491497757	0.555696235680883	0.509000451942068	0.500595209449841	0.491321936492843	0.499489010577073	0.542633397589851	0.507949225901987	0.520279596610534	0.521388912976352	0.545523570632938	0.491373094571061	0.495900708477653	0.594113837682127	0.491523663160038	0.500712547156825	0.494514975309995
TIL	0.452183228430006	0.526928500280506	0.614241697439511	0.437307784432876	0.438200883477722	0.49547792245279	0.452717568046908	0.50778937210054	0.525246055243763	0.449347089515716	0.489077542532838	0.519889092219745	0.485311851728945	0.42326743566705	0.413834743784274	0.45351586239237	0.41698309801447	0.469926556679412	0.492976399261845	0.451515517593375	0.439536086567188	0.464643330595287	0.465581756187611	0.508968752359861	0.556269245236027	0.437231046691256	0.481979167442831	0.471226254569825	0.458519400965243	0.472655923537075	0.502787122312269	0.559489825198124	0.527683541008727	0.469510768982946	0.474987778232308	0.477612598134147	0.393383912059949	0.485542739381956	0.426707035151115	0.472270870428341	0.487916188833886	0.436871504405865	0.442699571918624	0.473124876065363	0.5080027081235	0.580603840190362	0.462441927528401	0.42778070920015	0.483833517239169
Treg	0.557644265461685	0.487850741829684	0.658064474405458	0.618679423727932	0.61319009305711	0.619915235846063	0.637398747041598	0.608729441392564	0.579365931971824	0.606059566646776	0.617632324551146	0.635974740898873	0.619938926305712	0.626293973965998	0.577027368145504	0.614744703632876	0.627054157297451	0.6278276315176	0.620377479127389	0.611204112608316	0.59991783286081	0.594947081786517	0.604549076353309	0.634569054508835	0.639977458111185	0.592838496168984	0.606364353787031	0.619967589497952	0.588733209363681	0.635360307670948	0.623422890490608	0.618281535776955	0.636744543399945	0.609405372264187	0.628411667559663	0.646613259284004	0.618812470211372	0.639684973450791	0.596767337504135	0.635019050362178	0.626613747193063	0.616500288112262	0.63250794927338	0.631619846738661	0.641491811991205	0.650929636681656	0.640208000852879	0.615694354208485	0.620398554388804
Type_I_IFN_Reponse	0.570304423479092	0.381111543461104	0.697769662100389	0.655813928413399	0.646679072905143	0.756341763406649	0.617496638068326	0.616951565581361	0.763611379167246	0.681569469826342	0.726397291080279	0.715575422628944	0.678299786074539	0.725958493549801	0.61155539930532	0.65198762098661	0.574762963041095	0.79850328558316	0.705191446205898	0.734860354892072	0.6579942436813	0.65123740085795	0.547810347699566	0.857551979943918	0.717675180244603	0.623997571908626	0.840080180348984	0.676228244767598	0.597128030901752	0.636861057447004	0.66103785115434	0.702490386157331	0.851890952369093	0.651134241220795	0.614339501726549	0.76362289637165	0.55646806142001	0.629663194769847	0.826422310113964	0.778057364253198	0.81504244700923	0.581701054089781	0.671856278552125	0.797993095056321	0.638193749223684	0.76216742145927	0.614412539184153	0.689205317822296	0.772799097108057
Type_II_IFN_Reponse	0.580141866418279	0.667502025277173	0.577673475220903	0.578231670462189	0.527888022828412	0.610617081597807	0.572745910537962	0.653782835741672	0.578911276804108	0.582604276508905	0.643501945128225	0.724019852319899	0.581377506774984	0.570191714088279	0.605308301408202	0.525084797373949	0.565854205135283	0.587302997205376	0.680850156608031	0.638511436081896	0.612370047410994	0.66911906689478	0.630745348537928	0.620957858899752	0.685037076785696	0.602174226631461	0.612929536543484	0.645234844412907	0.574884910999337	0.588735668593044	0.667637168099903	0.622288927974563	0.590452226452667	0.551857573821647	0.59923857141632	0.590068006878902	0.598355393144549	0.614485056931216	0.593205641740918	0.602948805356032	0.560955535335142	0.587510448308596	0.630385920711145	0.587665300552018	0.641952258500244	0.588402978071185	0.630934561812977	0.619394277166473	0.651935886285222
[truncated: 116 more columns]
