# Supplementary material for: Construction and External Validation of a Ferroptosis-Related Gene Signature of Predictive Value for the Overall Survival in Bladder Cancer
Source: Front Mol Biosci. 2021 May 21;8:675651. doi: 10.3389/fmolb.2021.675651 (PMC8175978; doi:10.3389/fmolb.2021.675651)
Supplement: Supplementary file 1 [file DataSheet1.ZIP › Supplementary files/Supplementary table18.txt]

id	TCGA-CF-A47X-01A-31R-A23W-07	TCGA-ZF-AA51-01A-21R-A39I-07	TCGA-BL-A0C8-01A-11R-A10U-07	TCGA-BT-A42C-01A-11R-A23N-07	TCGA-G2-A3IB-01A-11R-A20F-07	TCGA-2F-A9KP-01A-11R-A38B-07	TCGA-DK-A3IT-01A-31R-A20F-07	TCGA-FD-A43P-01A-31R-A23W-07	TCGA-DK-A3IV-01A-22R-A21D-07	TCGA-2F-A9KW-01A-11R-A38B-07	TCGA-GU-A762-01A-11R-A33J-07	TCGA-XF-AAME-01A-12R-A42T-07	TCGA-XF-AAN0-01A-11R-A42T-07	TCGA-CF-A47W-01A-11R-A23W-07	TCGA-GC-A3I6-01A-11R-A20F-07	TCGA-FD-A6TA-01A-12R-A33J-07	TCGA-DK-A1A7-01A-11R-A13Y-07	TCGA-FD-A3SR-01A-11R-A22U-07	TCGA-GU-AATP-01A-11R-A39I-07	TCGA-DK-AA6X-01A-12R-A42T-07	TCGA-XF-A9T3-01A-11R-A42T-07	TCGA-PQ-A6FN-01A-11R-A31N-07	TCGA-DK-A3WW-01A-22R-A23N-07	TCGA-XF-AAMY-01A-11R-A42T-07	TCGA-K4-A3WS-01A-11R-A22U-07	TCGA-UY-A9PA-01A-11R-A38B-07	TCGA-G2-AA3F-01A-12R-A42T-07	TCGA-FJ-A871-01A-11R-A352-07	TCGA-ZF-A9RN-01A-11R-A42T-07	TCGA-GC-A3RB-01A-12R-A220-07	TCGA-UY-A9PF-01A-11R-A38B-07	TCGA-YC-A89H-01A-11R-A36F-07	TCGA-XF-AAMQ-01A-11R-A42T-07	TCGA-CF-A1HR-01A-11R-A13Y-07	TCGA-E7-A3X6-01A-12R-A22U-07	TCGA-DK-A6AW-01A-11R-A30C-07	TCGA-GC-A3BM-01A-11R-A22U-07	TCGA-GV-A6ZA-01A-12R-A33J-07	TCGA-G2-A2EJ-01A-11R-A180-07	TCGA-FD-A43N-01A-11R-A23W-07	TCGA-UY-A8OD-01A-11R-A36F-07	TCGA-2F-A9KT-01A-11R-A38B-07	TCGA-BT-A20Q-01A-11R-A14Y-07	TCGA-CU-A0YR-01A-12R-A10U-07	TCGA-SY-A9G5-01A-11R-A38B-07	TCGA-4Z-AA84-01A-11R-A39I-07	TCGA-4Z-AA7Q-01A-11R-A39I-07	TCGA-FD-A5BT-01A-11R-A26T-07	TCGA-CF-A27C-01A-11R-A16R-07
aDCs	0.615829895562226	0.747536384627289	0.654771552840965	0.711803751757297	0.66657125592193	0.695592484086745	0.702950903888657	0.783268008886593	0.811671426836854	0.661396437015649	0.795305913739113	0.739243936802545	0.654108470532113	0.662174189152571	0.725944769049155	0.729266453828359	0.715876431942305	0.751605851631401	0.743254419613518	0.734418549695256	0.719679137798619	0.702421984860573	0.76941950666597	0.654493086365446	0.699377141710317	0.745225581632004	0.639124318267522	0.612844819722976	0.741735276831307	0.740852276811257	0.724265788117642	0.709543538276106	0.693859306874804	0.704360124385322	0.715953821870059	0.631466806421778	0.672749643695387	0.695783238297989	0.760716830601665	0.675109086208388	0.727415850763339	0.601631557439191	0.693546592275805	0.740549600359852	0.733765224336132	0.640979396194835	0.766901636073865	0.785297621715531	0.624416709113881
APC_co_inhibition	0.676089979712028	0.797887505661527	0.693535312318414	0.64083724985662	0.73046163378641	0.607352413198972	0.678853044937811	0.844636817869716	0.811173941106462	0.808421019662475	0.912811111877609	0.814718556323424	0.787412300822426	0.689658269973054	0.815697851974405	0.820513627421568	0.670975664148978	0.793816132898865	0.8301149392174	0.76813447658437	0.851164852328661	0.763439247465654	0.921509181750316	0.66995363439063	0.794717243690394	0.866677233317834	0.721916204733879	0.760408781105693	0.876785874619321	0.76042608229908	0.746716056161618	0.756081133865019	0.806952761878379	0.760320888740457	0.813205145520794	0.73834482836108	0.740120225722599	0.747987600883348	0.858726401929212	0.761569398495246	0.712499325850611	0.639857474807259	0.81280144770011	0.843042948146516	0.88473954689635	0.778251943107268	0.870684971229801	0.916350688621428	0.678396647721836
APC_co_stimulation	0.545381280624094	0.706049163247892	0.560241598548018	0.586132676356958	0.611793237840643	0.595370217220656	0.629139862539705	0.708484702446268	0.723335836001539	0.664050704657889	0.715029465965884	0.731756941361187	0.68002225693182	0.500216228091531	0.689398058600398	0.693048648726229	0.61885459100304	0.695823343468383	0.650316115517608	0.691974412772576	0.6604040081933	0.642629888457645	0.715693125180275	0.579541097332627	0.675833864537011	0.663602584783456	0.60916541241726	0.652611248240397	0.711479861594433	0.670394692834051	0.675995942435519	0.649679498761884	0.692768003878782	0.645396184758899	0.692195515933401	0.646849347639797	0.623668941735658	0.630583369166783	0.694085252064682	0.616877203553176	0.674635121338304	0.633623328003048	0.712804102389309	0.705261618678816	0.714389087351843	0.639211047134944	0.67596747689929	0.728215291909007	0.520764850899889
B_cells	0.59190539112537	0.677260761687766	0.520060525975035	0.554536872045773	0.537216588278056	0.603842407360679	0.693635301010111	0.708940885742112	0.744002645068524	0.596288617325178	0.686143547453718	0.793785578479963	0.66369068517311	0.541441200631946	0.5594923678317	0.718365673378134	0.720096868839594	0.67891221050095	0.571694435809798	0.67342040641972	0.695812698639068	0.69884477189157	0.620200934292431	0.588441184983604	0.701445662878509	0.605576302875817	0.534303657212973	0.537708306062976	0.619901171049908	0.585349296817091	0.692243421155276	0.570408995492766	0.67461874245368	0.638035041235109	0.603148684279303	0.53795512177111	0.581555159129309	0.571793998577549	0.533549419231455	0.6056291566607	0.704419749164082	0.477205580786087	0.674577468021258	0.643513717692447	0.632408058062859	0.58906947541723	0.668385186990513	0.717911563432585	0.5152026185456
CCR	0.584139411686233	0.678454596121233	0.605256601155814	0.62718249088051	0.632140529907754	0.59591918489575	0.641250698109952	0.679876952563262	0.679768011332073	0.656232115662001	0.696093282430967	0.721883533873816	0.647894150145983	0.575185877824361	0.658467064002249	0.661038351707702	0.625235142137151	0.646282880353268	0.651139883742645	0.6431289776177	0.67276174652383	0.650285705439799	0.691720271649646	0.630218521976104	0.673309934526071	0.648916616696612	0.600801069535114	0.597288942901806	0.640096485455301	0.624746429290576	0.658655186517112	0.646899820325433	0.677025674809598	0.640530602323367	0.656982785358526	0.620010010191429	0.614527870462478	0.613761658561927	0.679506918158977	0.664903872504826	0.652739778570593	0.607414092273945	0.663802983548323	0.682768728618788	0.683438559321685	0.619202544329678	0.67068615416589	0.687454489349008	0.53449714385317
CD8+_T_cells	0.608446749196511	0.830319751058818	0.449549643165344	0.596346191372014	0.658151777778522	0.618559989130123	0.706046138948839	0.911115263978223	0.789270595957103	0.620414819161615	0.932865354228459	0.789822628704571	0.807090213045368	0.595705833384951	0.744953406990378	0.778384510177036	0.730423905077023	0.812146833012174	0.686040472180602	0.716645167700223	0.764009577432971	0.738240688781169	0.936199632023166	0.555120385791109	0.792163247553835	0.855713257442343	0.622203405263411	0.619067859257793	0.864104155203855	0.695204215788569	0.730733043415605	0.710285750449393	0.867239701209473	0.762508048359858	0.82925984818368	0.698141030005099	0.73994094964337	0.799450079820412	0.77573475298919	0.698472249653579	0.791324157777684	0.603699267568287	0.805301626943572	0.765268212097198	0.890380913983328	0.750230840056172	0.923370390972011	0.885390537946218	0.680211006367341
Check-point	0.564913703862344	0.72286136578208	0.588105995818939	0.587620319372492	0.630586994747565	0.597266255661413	0.641532447138269	0.740203082796355	0.723490628371459	0.657161872245351	0.77277057098551	0.747596264058229	0.69000208852128	0.544719984632672	0.696304195228505	0.705466094553975	0.626162818543906	0.69786440982497	0.656855556291731	0.692591743572287	0.697671097410206	0.663507067072398	0.750616528321937	0.610991619579273	0.694371821290688	0.683524722463438	0.614299143323233	0.622622085400508	0.722726280992957	0.643375526993717	0.662739758329327	0.653856027156366	0.722598068316783	0.656226027738746	0.709985856720428	0.646185232306752	0.627406571035863	0.648674265734194	0.69515531220921	0.653003309513118	0.679852349278107	0.583872717392638	0.714577898180965	0.699494895630879	0.743520168813368	0.633048074020597	0.736122088213174	0.762065921803988	0.538189914451288
Cytolytic_activity	0.61676542281835	0.852153260464849	0.662453805327543	0.626988803792265	0.738436524051307	0.616725348224185	0.717468539128129	0.946559614542095	0.829160564676928	0.691487170543652	0.980377380236003	0.891151979943311	0.784217427141684	0.713877606698132	0.903610121535955	0.778944803504634	0.725626082917767	0.814721694220436	0.812183486569549	0.729257799171357	0.919864654055508	0.805583932636319	0.965753991405026	0.667147871194589	0.830052891180594	0.879262796630431	0.723494514534402	0.682263063550192	0.933244425893771	0.74487796898553	0.757892776573898	0.833417086271451	0.873939277903228	0.796409051524462	0.882340203137586	0.779942154679387	0.706794064950496	0.852649987404514	0.864224664983015	0.77867290062398	0.815876430386859	0.665365212086235	0.823813032220872	0.86558932202582	0.943988766002988	0.696036613502544	0.926947992311658	0.951299978821516	0.692194954780635
DCs	0.747437713154922	0.797632720608577	0.631298761146801	0.607509469998219	0.697221016361724	0.649206152843766	0.72905756006091	0.720572540047462	0.733915895494268	0.714799931962386	0.814305369697359	0.922134875360059	0.655220963403137	0.570681032792426	0.766826467377773	0.760443053668735	0.720594573149428	0.715559141847132	0.742193118101006	0.74940714437321	0.839255990663828	0.747998996347967	0.783826558059306	0.769467018726232	0.839730173471514	0.723884925842029	0.69299292491843	0.606425535599478	0.675786867481002	0.771925700338521	0.717922144752601	0.757159550331056	0.854931392209726	0.765784674723713	0.783237578669624	0.672833644521907	0.652989690386518	0.71803345426836	0.806611076101067	0.735475782484494	0.750492159736522	0.59772455769217	0.75813303319852	0.843178565495844	0.914337992008394	0.579306743453016	0.826759590308209	0.883776452590981	0.551132775598936
HLA	0.825560914143943	0.911711073586548	0.800812408941985	0.785803735188214	0.832433662916502	0.792089949567073	0.86007575477853	0.950911522074622	0.92474939091316	0.837004157205715	0.928635725117781	0.942129285712982	0.907613015090916	0.834703827027021	0.946027842236094	0.930194363567335	0.861405671540233	0.924115080736138	0.899092020043761	0.929863964235282	0.905613679130842	0.863892963741842	0.953616182661631	0.845255412632599	0.905153175916946	0.903913142457999	0.820038801716094	0.83400581259264	0.916770358153544	0.843562364931848	0.855030849239157	0.875178709993459	0.889554592005893	0.870655029052198	0.925034546567878	0.838846181451165	0.884630923535295	0.91152985834262	0.807217799995673	0.850212760991392	0.902686410700675	0.820598107161142	0.925272821873454	0.913892275209347	0.933403085166799	0.798033093049721	0.908472018593191	0.947343793477079	0.815521246233931
iDCs	0.65095613673735	0.685514018787717	0.373534838979097	0.542949098361966	0.6114353305358	0.432745181428826	0.609409662648894	0.505900003984198	0.707895213167816	0.459242447446475	0.503182950152893	0.749083160199335	0.492046861439397	0.515714046999703	0.526733328730476	0.603660885857464	0.656539197537064	0.545685325930614	0.275220727537219	0.741280060578792	0.619185379439261	0.698639559998861	0.48091384645245	0.552574956520434	0.614591913770368	0.687008560316168	0.393972082709037	0.569271843551278	0.478483088060784	0.473709372544958	0.630523045457332	0.595037989950964	0.725669731194289	0.673089508011006	0.68906008206264	0.558084538643283	0.654791368188312	0.645163864231814	0.394271944601288	0.440071662036885	0.590573063569203	0.43358612608431	0.710038028501796	0.719686670565131	0.686023038887255	0.232487329356323	0.636531689136482	0.515761821037656	0.544769912920116
Inflammation-promoting	0.61909697707574	0.811894482292121	0.541048860922285	0.657891719733824	0.676648208646248	0.592738163869742	0.732567128611353	0.875699221455053	0.805097878669835	0.627486259237854	0.883451857921689	0.791555030313476	0.763762043318974	0.622815823839833	0.772997907587557	0.778345102881866	0.689504980461555	0.765236602793714	0.752128179155473	0.720743966170714	0.819627423322889	0.758789892842723	0.870402589908281	0.619082807314571	0.796758071171267	0.788278760393622	0.648179874443986	0.646081735647369	0.842133237699689	0.712796225400578	0.75235524501737	0.767838286091308	0.829263305362005	0.721069658624101	0.822610630085197	0.719425084489165	0.709854613599534	0.774690580211359	0.780282933813703	0.711677158609617	0.760714681105991	0.611121263427733	0.796991245044534	0.803563213338115	0.854966772133101	0.677965719567725	0.851326386203809	0.866771115502005	0.595670669548151
Macrophages	0.648802842118144	0.803184965074241	0.712455046707761	0.719094397100165	0.785064015609638	0.68631625065195	0.77765819403062	0.784644157236444	0.766764123502444	0.79655066747854	0.812339157603416	0.85144889828415	0.783829425314368	0.644160115835743	0.813610424796203	0.798556303208332	0.696581007336994	0.789215078986757	0.801417702401611	0.803178762087419	0.819046268876734	0.818882872758564	0.843126568001708	0.783439085065422	0.802058501865499	0.768499196792466	0.730639808157271	0.702459575918839	0.743561386561232	0.761281846034765	0.751400543809349	0.794169189892472	0.771180330192338	0.76210884691131	0.791194869622412	0.696207760889278	0.694067331480124	0.73376847481131	0.805162620611551	0.750281610358716	0.794926353762629	0.766288314017391	0.783979210719654	0.872301585880205	0.826797908224462	0.773167359792501	0.826392545458789	0.840736375690198	0.653134475790306
Mast_cells	0.588854057251882	0.485358856346335	0.546167587531253	0.488098226955978	0.347845522002992	0.562866186992046	0.774865862142658	0.400719204981334	0.672511924675685	0.554783541237078	0.671994266659918	0.854531024067853	0.650565089468175	0.586656119735319	0.644715287259429	0.636256403208829	0.665111872488964	0.746993052791467	0.50082711124985	0.716203268535465	0.739022846478229	0.665041305577126	0.46587684117804	0.744357868111023	0.805407552302506	0.600550685764685	0.576105636042556	0.511911822086313	0.615759801706666	0.449139324124384	0.72830804009729	0.408279678718285	0.650284777752927	0.712146535481369	0.574304251856676	0.553640243722829	0.508019258488375	0.626286216868361	0.471922669758169	0.634318471827586	0.759303343941674	0.388171095309979	0.714558897198334	0.577333621658645	0.567722693609534	0.407021568224936	0.543814830859649	0.80249329850091	0.428364622979636
MHC_class_I	0.979571256638051	0.987209466290961	0.976627620766646	0.964683928702462	0.993113064432329	0.959832572557894	0.985420384368856	0.997104157373769	0.996928714485519	0.982260734202555	0.999352950819091	0.988996123325781	0.987027514294812	0.967541242197827	0.998455909762645	0.985612361513794	0.957827022083805	0.995169489663098	0.994421238408311	0.990590646494031	0.998301650335452	0.980636394822771	0.998698630838332	0.97220691812694	0.996488062117242	0.9987354022097	0.957506520349871	0.98287110636508	0.994186057617325	0.989145556976335	0.988681468229238	0.959254315177143	0.997507817417581	0.983579747626289	0.999257471231061	0.975219848581922	0.993546555871535	0.997846082164369	0.998580773969731	0.986089541640896	0.965014582621837	0.95757242312886	0.995197646862279	0.993545116595226	0.997853731165463	0.967714680186923	0.997653866587435	0.995702535540929	0.974410645157593
Neutrophils	0.675851507087999	0.770960630419335	0.716159079893889	0.689031615592482	0.690687119160098	0.715569936676308	0.711646566076416	0.732981479797756	0.746988433891638	0.749588483479224	0.737065742898431	0.818227516239896	0.751372242392722	0.637516423555177	0.725216661374528	0.731474714223432	0.696082914043253	0.727039976212226	0.700461752772878	0.749354113440916	0.720016380438211	0.701606725293395	0.766505231872619	0.75623692941833	0.732121877163146	0.719233409859844	0.665339862012833	0.611483558682503	0.693986551774179	0.655997834075797	0.749569679679681	0.734128951993246	0.759923845870035	0.685717395915918	0.726638044646158	0.686983053914442	0.686097431041891	0.658734460168022	0.741944159276901	0.759722793233413	0.741371175755536	0.702488700088535	0.739217101846669	0.758124671286031	0.730317917810109	0.682474005046267	0.733982743610286	0.769423661154805	0.630654872138994
NK_cells	0.348988231436906	0.568390810205357	0.52816280270142	0.543420582502231	0.447670325972217	0.436675320293017	0.42477780509911	0.65601206840435	0.674511496644487	0.489348856591515	0.71098016931951	0.648180166178249	0.572678745504474	0.505745146679484	0.702704833132187	0.52758835914934	0.557279058526995	0.393274116158297	0.41234710604549	0.58382555753819	0.622202516521467	0.247205452988609	0.76673460037655	0.431250878740633	0.516230304923295	0.639377414384797	0.505796462753759	0.449449969388614	0.632946288418108	0.246852748937911	0.507336688005005	0.603042327014606	0.712346883991039	0.578830320978301	0.696596961309332	0.600173804299002	0.654915067299012	0.661952511889754	0.606520705839821	0.60315053469007	0.474426088791891	0.512669836404647	0.634530509532418	0.601678233608773	0.632985152781684	0.682569712640362	0.633905015426913	0.663473832463305	0.537997609682348
Parainflammation	0.823637523349949	0.89206716986138	0.832835119855028	0.858423513399144	0.872929522434521	0.817762194549128	0.881242541227408	0.883113872098282	0.903091022599557	0.858233299737428	0.905119934639238	0.893582387562913	0.886871602647763	0.822886046665171	0.903684082017435	0.893772103970451	0.834641813123138	0.919485582005664	0.886470129915277	0.895144510237824	0.90008457867886	0.865242892513879	0.90898847346286	0.843402621628847	0.896292583371556	0.911831723731979	0.817317044146583	0.808572584129528	0.822451934940815	0.865790082370586	0.880305887577726	0.84685086174158	0.90698718376175	0.880683009329098	0.907904261310681	0.840522177792352	0.872843278009796	0.847212346317823	0.891320351948727	0.880485378445962	0.859433768031294	0.803574343422449	0.903250536750586	0.875952533391733	0.906189786694716	0.859561007394981	0.918658426551444	0.892072104805715	0.822718021840082
pDCs	0.542169472425753	0.686974142691385	0.551430273158952	0.561176151314225	0.582226378517599	0.502268635420792	0.608482697042699	0.719084229670049	0.704014736570732	0.669355268558748	0.77396839037346	0.742891185593395	0.675840842562074	0.559863363493078	0.629897457709111	0.724905866026317	0.577468436450929	0.692068831139581	0.598356987218369	0.701835212431265	0.706126096799171	0.668895950663713	0.693527154250271	0.594689844822538	0.664010588556756	0.653513788247752	0.557368376881309	0.601729037140636	0.653638450224264	0.595885648429581	0.626287563712168	0.60562969819385	0.668783165162956	0.641522027000421	0.69218093264631	0.61513047727477	0.617425226059876	0.621756137382276	0.709044950084742	0.617779829179098	0.692581245714465	0.483307409991972	0.659683921407053	0.705789741210053	0.694515613702518	0.580983160500134	0.751134445502408	0.794496142423427	0.45481905522614
T_cell_co-inhibition	0.552437026983212	0.717858160793446	0.574953890949234	0.545795906083487	0.640159966932489	0.524054453880206	0.63338204147174	0.763232018786272	0.716740999731541	0.650722824636877	0.832994724483886	0.756808639610295	0.698140314703079	0.45396387485789	0.698502696875033	0.693780054971589	0.631358131597456	0.706670900209353	0.627805488816306	0.663127622875562	0.706924012874975	0.655195130969442	0.824574006091537	0.607200685570563	0.689806018832313	0.714578399996249	0.588891092537018	0.585485525817527	0.745884231400029	0.62470020520207	0.671626844177531	0.663868738168981	0.718981280311939	0.647729568478462	0.729636833814687	0.622592511879665	0.612924417545954	0.643671000835377	0.688602261952369	0.633040507042883	0.669161284446968	0.542059404936849	0.693937374477573	0.737520084966982	0.768363303878518	0.638330467137534	0.76989738814292	0.800299828496484	0.510769853084197
T_cell_co-stimulation	0.553615091752571	0.752462282050907	0.510729421711425	0.551904789925235	0.610045161649603	0.551881745218658	0.672463932678867	0.772143338797323	0.757652332992778	0.6166247779459	0.779822496327463	0.781078293011153	0.676322258809915	0.524321334758134	0.674755878211667	0.721985647189068	0.66184997301788	0.698410320301455	0.641926958974735	0.685888634037955	0.712420002344179	0.681012086879509	0.764741981508863	0.604671954516461	0.707756402115793	0.674111846504658	0.559657100820384	0.596376852914763	0.743617221476885	0.637896696594877	0.671038321976264	0.659111075038724	0.732327996120806	0.636879591892136	0.726058424319296	0.615685856260518	0.612739059754828	0.664721952880227	0.701539528968677	0.65194973592526	0.703197488301426	0.567112111391142	0.730685265139434	0.70846783051223	0.741605597328125	0.607956887484738	0.760398252608779	0.780443483395687	0.510847908951595
T_helper_cells	0.791964515764747	0.913477964137386	0.807531839243342	0.706090301568637	0.762750942768744	0.730578474246314	0.834956826137549	0.939423503268378	0.896254542416387	0.847256115751134	0.955034989366771	0.968747482813874	0.914626192252119	0.850016279488473	0.885810082834294	0.917033055031079	0.813162573267515	0.929177775475374	0.863971667344463	0.878081624369743	0.871700125809014	0.793907671035834	0.907273116055846	0.846571595144274	0.883756521013713	0.876602176606529	0.759151689255253	0.711500222493822	0.877419185072781	0.813736687324882	0.854609191947407	0.856132802330418	0.914317053913537	0.819521990518346	0.901576138101978	0.791302076467785	0.808635904738278	0.822922512242748	0.775823078228785	0.808415091639291	0.878942795455793	0.744489699482505	0.915443200718372	0.927610002472565	0.927985384740843	0.744555943412202	0.924408212537251	0.957000225947757	0.908355100240884
Tfh	0.504913476884059	0.721921772470064	0.253032113529538	0.417392983390711	0.465298443780922	0.568699174128435	0.708098406390492	0.765483252833079	0.751763508673605	0.43327098918627	0.761915236901894	0.781635490582895	0.662156192561663	0.335943180781954	0.556357881149718	0.705637142978359	0.695126173183576	0.614819848818663	0.591021771780504	0.630723445336607	0.697370246472947	0.683010645709316	0.675939194318031	0.522543949297135	0.699731260201071	0.618064047752742	0.382027113912942	0.475921989369883	0.730642087195027	0.587857728489711	0.66184226817757	0.602397925564411	0.750153727120899	0.600159111672486	0.669479941693991	0.637979302264533	0.565107680225517	0.614332400021576	0.573483730551549	0.570289355454726	0.683597444676725	0.437952667724694	0.701284966747723	0.610136625715436	0.729213378970251	0.568527010169809	0.688805336051084	0.761581434011398	0.350444858625356
Th1_cells	0.51526353716998	0.712696589169083	0.374005293567068	0.554624309684189	0.651715201712502	0.437486293293283	0.60450421153318	0.73884900539733	0.674392257335493	0.520488620033374	0.816003738130062	0.711210377808629	0.599815413548603	0.350315176035225	0.681913177856614	0.635872852781168	0.559763179446058	0.579576344838241	0.574293527039713	0.589115608543393	0.658102074818293	0.692333033785967	0.800871802410676	0.45648209031011	0.627200210745047	0.660798984181076	0.526379403231984	0.5083071004269	0.693488595492836	0.60142249666913	0.608866047602479	0.647420899279141	0.703648707320407	0.555329885451482	0.697000417443178	0.555386306660092	0.587365380769159	0.60560479976883	0.684673382011517	0.591552649458143	0.598034346445564	0.476070405806035	0.671031347375135	0.711267958465814	0.719425441621107	0.53470056680543	0.72463144705203	0.751693654317968	0.430893836838
Th2_cells	0.596994573298655	0.698290959818123	0.608122304930905	0.626530209406689	0.629902554365803	0.618273555953375	0.640753790652038	0.698858942661414	0.688942413330777	0.655647179850899	0.703841661772387	0.699007342222672	0.66129117106185	0.605918794060919	0.647200932908362	0.676666086406462	0.647165383469963	0.637912535338081	0.683320372335744	0.650750785544885	0.680238588488313	0.640160468109265	0.721207532957213	0.596401220429581	0.665120020429193	0.646287160665165	0.59568900726963	0.606883540987086	0.693740037573594	0.643616811563162	0.682010311470666	0.670978331442098	0.713533277970953	0.654903238900862	0.669886787661808	0.681245984661661	0.641464760404115	0.681791706053464	0.624232290409517	0.649081454219168	0.706150493197876	0.608028960711934	0.686467798049638	0.633148909615387	0.701157638741488	0.642465088274647	0.701158377496352	0.722986007661341	0.582136417023039
TIL	0.633926711194687	0.782381671382662	0.636072221437479	0.644801004846078	0.629900358987412	0.631279135077475	0.746268776483584	0.818122555700959	0.797074083449644	0.694907591450481	0.836704994588843	0.842346015807697	0.751732138181247	0.610472074754591	0.721600197332027	0.773415518745722	0.72316057286569	0.758472831290504	0.706884390793282	0.744639361726213	0.762649200776076	0.721868241422977	0.808360177639601	0.694496078119047	0.761980517157237	0.729451662769453	0.641986025650443	0.625788603097025	0.757566292607403	0.659370825709643	0.736172878345041	0.716068118931327	0.785410009087686	0.725573526235805	0.753267499132213	0.660429618009974	0.671163870655818	0.699648539212943	0.699793493343799	0.711552584195298	0.7563260775114	0.636194692681756	0.765735031015757	0.767171882505637	0.781214141348682	0.64913095092325	0.79861801253858	0.831828674734669	0.609654056172599
Treg	0.767850530954761	0.830470411285804	0.763566131096763	0.784383806875782	0.810774084591688	0.775585223485297	0.786220596788371	0.833007982095715	0.830811134241716	0.791489890695895	0.840557985799099	0.844733554524151	0.791545051944141	0.736511070969315	0.82575555644451	0.817373840152064	0.794479281435206	0.820876858642948	0.786079527046384	0.820828233688145	0.810164370959704	0.793796952659589	0.844968940835317	0.784894275026477	0.81604744724336	0.825626962747511	0.771250527609776	0.757185158600832	0.827073851675691	0.799915844602788	0.80537055501482	0.791681557370068	0.824857335128704	0.789518036672222	0.821990255252753	0.752112838449473	0.793200486117973	0.783558372379363	0.808856438663667	0.79278796785221	0.792228791457158	0.773191313894379	0.822487502787609	0.826902324945123	0.832591744883491	0.779997810942629	0.828550725098276	0.823438519261072	0.742956548632025
Type_I_IFN_Reponse	0.728164121697012	0.782442746547924	0.833446270882471	0.786248781584742	0.832397931252205	0.682977042681519	0.818326057924654	0.823920418331525	0.900677572195065	0.841047901110083	0.904611663983971	0.814529334470796	0.805075800265323	0.765236048271276	0.870653291888281	0.802287060641114	0.705921528476536	0.906664288458795	0.907122314124446	0.86462186570681	0.887288883120102	0.801544775939313	0.910534951725702	0.718921204106841	0.81235237370139	0.929902078670498	0.74670287104363	0.763219553628259	0.768872548018745	0.809966413299349	0.799784449308775	0.713484380175104	0.851957448812524	0.826786134604109	0.852891142794368	0.811975601164086	0.797358787479393	0.795450538950347	0.930724243973205	0.869936644961445	0.770888067860175	0.67752948364529	0.846735409195304	0.797562634406379	0.88638359045045	0.832842534265044	0.895998245082897	0.895274409190703	0.733798653538631
Type_II_IFN_Reponse	0.742745197447886	0.786309985403499	0.800950916424664	0.709559715917937	0.59853195432716	0.758877263733528	0.765833403934999	0.777388315323699	0.756281606966352	0.754184284022152	0.733164185778676	0.84246245243503	0.771158025370165	0.760966088508131	0.665199531173031	0.744956081804132	0.789621162117091	0.77805208022872	0.688841352162092	0.786423608901713	0.789560709402747	0.749774577303549	0.623408702073426	0.786406086995883	0.789850184948922	0.731093833220734	0.785216954934528	0.697219908384674	0.687144281368258	0.673739179087569	0.776421050723014	0.763626845790688	0.760214041855118	0.800335396073498	0.734689503154368	0.742689598293255	0.713846095326323	0.700070998193747	0.662271554353046	0.817460048258152	0.806113319949627	0.703321039312132	0.753051375822186	0.725440217410236	0.712444712029403	0.744223619290417	0.748359642690373	0.737026703228078	0.672914039103971
[truncated: 362 more columns]
