# Supplementary material for: Construction and External Validation of a Ferroptosis-Related Gene Signature of Predictive Value for the Overall Survival in Bladder Cancer
Source: Front Mol Biosci. 2021 May 21;8:675651. doi: 10.3389/fmolb.2021.675651 (PMC8175978; doi:10.3389/fmolb.2021.675651)
Supplement: Supplementary file 1 [file DataSheet1.ZIP › Supplementary files/Supplementary table19.txt]

#if (!requireNamespace("BiocManager", quietly = TRUE))
#   install.packages("BiocManager")
#BiocManager::install("impute")

#if (!requireNamespace("BiocManager", quietly = TRUE))
#   install.packages("BiocManager")
#BiocManager::install("limma")
library(impute)
library(limma)
setwd("D:\\")           
file="geneMatrix.txt"                                                         
rt=read.table(file,sep="\t",header=T,check.names=F,row.names=1)         
sample=read.table("sample.txt",sep="\t",header=F,check.name=F)          
rt=rt[,as.vector(sample[,1])]
rt=as.matrix(rt)
rt=log2(rt+1)
mat=impute.knn(rt)
rt=mat$data
normalizeData=normalizeBetweenArrays(as.matrix(rt))
normalizeData=rbind(geneNames=colnames(normalizeData),normalizeData)
write.table(normalizeData,file="normalize.txt",sep="\t",quote=F,col.names=F)

####

setwd("D:\\")
rt=read.table("symbol.txt",sep="\t",header=T,check.names=F)
rt=as.matrix(rt)
rownames(rt)=rt[,1]
exp=rt[,2:ncol(rt)]
dimnames=list(rownames(exp),colnames(exp))
data=matrix(as.numeric(as.matrix(exp)),nrow=nrow(exp),dimnames=dimnames)
data=avereps(data)
data=data[rowMeans(data)>0,]
gene=read.table("gene.txt", header=F, check.names=F, sep="\t")
sameGene=intersect(as.vector(gene[,1]),rownames(data))
geneExp=data[sameGene,]
out=rbind(ID=colnames(geneExp),geneExp)
write.table(out,file="tcga.FRGexp.txt",sep="\t",quote=F,col.names=F)
####

inputFile="tcga.FRGexp.txt"   
fdrFilter=0.05                
logFCfilter=0              
conNum=50                   
treatNum=374                  
setwd("D:\\")   

outTab=data.frame()
grade=c(rep(1,conNum),rep(2,treatNum))
rt=read.table(inputFile,sep="\t",header=T,check.names=F)
rt=as.matrix(rt)
rownames(rt)=rt[,1]
exp=rt[,2:ncol(rt)]
dimnames=list(rownames(exp),colnames(exp))
data=matrix(as.numeric(as.matrix(exp)),nrow=nrow(exp),dimnames=dimnames)
data=avereps(data)
data=data[rowMeans(data)>0,]


for(i in row.names(data)){
	geneName=unlist(strsplit(i,"\\|",))[1]
	geneName=gsub("\\/", "_", geneName)
	rt=rbind(expression=data[i,],grade=grade)
	rt=as.matrix(t(rt))
	wilcoxTest=wilcox.test(expression ~ grade, data=rt)
	conGeneMeans=mean(data[i,1:conNum])
	treatGeneMeans=mean(data[i,(conNum+1):ncol(data)])
	logFC=log2(treatGeneMeans)-log2(conGeneMeans)
	pvalue=wilcoxTest$p.value
	conMed=median(data[i,1:conNum])
	treatMed=median(data[i,(conNum+1):ncol(data)])
	diffMed=treatMed-conMed
	if( ((logFC>0) & (diffMed>0)) | ((logFC<0) & (diffMed<0)) ){  
		outTab=rbind(outTab,cbind(gene=i,conMean=conGeneMeans,treatMean=treatGeneMeans,logFC=logFC,pValue=pvalue))
	}
}
pValue=outTab[,"pValue"]
fdr=p.adjust(as.numeric(as.vector(pValue)),method="fdr")
outTab=cbind(outTab,fdr=fdr)


write.table(outTab,file="tcga.all.xls",sep="\t",row.names=F,quote=F)

outDiff=outTab[( abs(as.numeric(as.vector(outTab$logFC)))>logFCfilter & as.numeric(as.vector(outTab$fdr))<fdrFilter),]
write.table(outDiff,file="tcga.diff.xls",sep="\t",row.names=F,quote=F)
write.table(outDiff,file="tcga.diff.txt",sep="\t",row.names=F,quote=F)


heatmap=rbind(ID=colnames(data[as.vector(outDiff[,1]),]),data[as.vector(outDiff[,1]),])
write.table(heatmap,file="tcga.diffExp.txt",sep="\t",col.names=F,quote=F)
####

library(limma)

expFile="tcga.FRGexp.txt"     
cliFile="time.txt"          
setwd("D:\\")    

rt=read.table(expFile,sep="\t",header=T,check.names=F)
rt=as.matrix(rt)
rownames(rt)=rt[,1]
exp=rt[,2:ncol(rt)]
dimnames=list(rownames(exp),colnames(exp))
data=matrix(as.numeric(as.matrix(exp)),nrow=nrow(exp),dimnames=dimnames)
data=avereps(data)
data=data[rowMeans(data)>0,]

group=sapply(strsplit(colnames(data),"\\-"),"[",4)
group=sapply(strsplit(group,""),"[",1)
group=gsub("2","1",group)
data=data[,group==0]
colnames(data)=gsub("(.*?)\\-(.*?)\\-(.*?)\\-(.*?)\\-.*","\\1\\-\\2\\-\\3",colnames(data))
data=t(data)
data=avereps(data)

cli=read.table(cliFile,sep="\t",check.names=F,header=T,row.names=1)   

sameSample=intersect(row.names(data),row.names(cli))
data=data[sameSample,]
cli=cli[sameSample,]
out=cbind(cli,data)
out=cbind(id=row.names(out),out)
write.table(out,file="tcga.expTime.txt",sep="\t",row.names=F,quote=F)

####


library(survival)
pFilter=0.05                                                    
setwd("D:\\biowolf\\Ferroptosis\\11.uniCox")     
rt=read.table("tcga.expTime.txt",header=T,sep="\t",check.names=F,row.names=1)     
rt[,3:ncol(rt)]=log2(rt[,3:ncol(rt)]+1)

outTab=data.frame()
sigGenes=c("futime","fustat")
for(i in colnames(rt[,3:ncol(rt)])){
	cox <- coxph(Surv(futime, fustat) ~ rt[,i], data = rt)
	coxSummary = summary(cox)
	coxP=coxSummary$coefficients[,"Pr(>|z|)"]
	if(coxP<pFilter){
	    sigGenes=c(sigGenes,i)
			outTab=rbind(outTab,
			             cbind(id=i,
			             HR=coxSummary$conf.int[,"exp(coef)"],
			             HR.95L=coxSummary$conf.int[,"lower .95"],
			             HR.95H=coxSummary$conf.int[,"upper .95"],
			             pvalue=coxSummary$coefficients[,"Pr(>|z|)"])
			             )
	}
}
write.table(outTab,file="tcga.uniCox.txt",sep="\t",row.names=F,quote=F)
uniSigExp=rt[,sigGenes]
uniSigExp=cbind(id=row.names(uniSigExp),uniSigExp)
write.table(uniSigExp,file="tcga.uniSigExp.txt",sep="\t",row.names=F,quote=F)


rt <- read.table("tcga.uniCox.txt",header=T,sep="\t",row.names=1,check.names=F)
gene <- rownames(rt)
hr <- sprintf("%.3f",rt$"HR")
hrLow  <- sprintf("%.3f",rt$"HR.95L")
hrHigh <- sprintf("%.3f",rt$"HR.95H")
Hazard.ratio <- paste0(hr,"(",hrLow,"-",hrHigh,")")
pVal <- ifelse(rt$pvalue<0.001, "<0.001", sprintf("%.3f", rt$pvalue))


pdf(file="forest.pdf", width = 6,height = 4.5)
n <- nrow(rt)
nRow <- n+1
ylim <- c(1,nRow)
layout(matrix(c(1,2),nc=2),width=c(3,2))

xlim = c(0,3)
par(mar=c(4,2.5,2,1))
plot(1,xlim=xlim,ylim=ylim,type="n",axes=F,xlab="",ylab="")
text.cex=0.8
text(0,n:1,gene,adj=0,cex=text.cex)
text(1.5-0.5*0.2,n:1,pVal,adj=1,cex=text.cex);text(1.5-0.5*0.2,n+1,'pvalue',cex=text.cex,font=2,adj=1)
text(3,n:1,Hazard.ratio,adj=1,cex=text.cex);text(3,n+1,'Hazard ratio',cex=text.cex,font=2,adj=1,)

par(mar=c(4,1,2,1),mgp=c(2,0.5,0))
xlim = c(0,max(as.numeric(hrLow),as.numeric(hrHigh)))
plot(1,xlim=xlim,ylim=ylim,type="n",axes=F,ylab="",xaxs="i",xlab="Hazard ratio")
arrows(as.numeric(hrLow),n:1,as.numeric(hrHigh),n:1,angle=90,code=3,length=0.05,col="darkblue",lwd=2.5)
abline(v=1,col="black",lty=2,lwd=2)
boxcolor = ifelse(as.numeric(hr) > 1, 'red', 'blue')
points(as.numeric(hr), n:1, pch = 15, col = boxcolor, cex=1.3)
axis(1)
dev.off()


####

library(venn)                  
outFile="intersectGenes.txt"        
setwd("D:\\")    #
geneList=list()

rt=read.table("tcga.diff.txt",sep="\t",header=T,check.names=F)
geneNames=as.vector(rt[,1])              
geneNames=gsub("^ | $","",geneNames)       
uniqGene=unique(geneNames)             
geneList[["DEGs"]]=uniqGene

rt=read.table("tcga.uniCox.txt",sep="\t",header=T,check.names=F)
geneNames=as.vector(rt[,1])               
geneNames=gsub("^ | $","",geneNames)    
uniqGene=unique(geneNames)             
geneList[["Prognostic genes"]]=uniqGene


mycol=c("#029149","#E0367A","#5D90BA","#431A3D","#FFD121","#D8D155","#223D6C","#D20A13","#088247","#11AA4D","#7A142C","#5D90BA","#64495D","#7CC767")
pdf(file="venn.pdf",width=5,height=5)
venn(geneList,col=mycol[1:length(geneList)],zcolor=mycol[1:length(geneList)],box=F,ilabels=F)
dev.off()

intersectGenes=Reduce(intersect,geneList)
write.table(file=outFile,intersectGenes,sep="\t",quote=F,col.names=F,row.names=F)


####

library(pheatmap)

conNum=50                       
treatNum=374                       
expFile="tcga.diffExp.txt"        
geneFile="intersectGenes.txt"    
setwd("D:\\")


rt=read.table(expFile,header=T,sep="\t",row.names=1,check.names=F)
geneRT=read.table(geneFile,header=F,sep="\t",check.names=F)
hmExp=rt[as.vector(geneRT[,1]),]


hmExp=log2(hmExp+0.1)
Type=c(rep("N",conNum),rep("T",treatNum))
names(Type)=colnames(hmExp)
Type=as.data.frame(Type)
pdf(file="heatmap.pdf",height=6,width=10)
pheatmap(hmExp, 
         annotation=Type, 
         color = colorRampPalette(c("blue", "white", "red"))(50),
         cluster_cols =F,
         show_colnames = F,
         show_rownames = T,
         scale="row",
         fontsize = 12,
         fontsize_row=10,
         fontsize_col=10)
dev.off()

####


library(survival)               
coxFile="tcga.uniCox.txt"         
geneFile="intersectGenes.txt"    
setwd("D:\\")    


rt=read.table(coxFile,header=T,sep="\t",row.names=1,check.names=F)
geneRT=read.table(geneFile,header=F,sep="\t",check.names=F)
rt=rt[as.vector(geneRT[,1]),]
gene=rownames(rt)
hr=sprintf("%.3f",rt$"HR")
hrLow=sprintf("%.3f",rt$"HR.95L")
hrHigh=sprintf("%.3f",rt$"HR.95H")
Hazard.ratio=paste0(hr,"(",hrLow,"-",hrHigh,")")
pVal=ifelse(rt$pvalue<0.001, "<0.001", sprintf("%.3f", rt$pvalue))


pdf(file="forest.pdf", width = 6,height = 4.5)
n=nrow(rt)
nRow=n+1
ylim=c(1,nRow)
layout(matrix(c(1,2),nc=2),width=c(3,2))

xlim = c(0,3)
par(mar=c(4,2.5,2,1))
plot(1,xlim=xlim,ylim=ylim,type="n",axes=F,xlab="",ylab="")
text.cex=0.8
text(0,n:1,gene,adj=0,cex=text.cex)
text(1.5-0.5*0.2,n:1,pVal,adj=1,cex=text.cex);text(1.5-0.5*0.2,n+1,'pvalue',cex=text.cex,font=2,adj=1)
text(3,n:1,Hazard.ratio,adj=1,cex=text.cex);text(3,n+1,'Hazard ratio',cex=text.cex,font=2,adj=1,)


par(mar=c(4,1,2,1),mgp=c(2,0.5,0))
xlim = c(0,max(as.numeric(hrLow),as.numeric(hrHigh)))
plot(1,xlim=xlim,ylim=ylim,type="n",axes=F,ylab="",xaxs="i",xlab="Hazard ratio")
arrows(as.numeric(hrLow),n:1,as.numeric(hrHigh),n:1,angle=90,code=3,length=0.05,col="darkblue",lwd=2.5)
abline(v=1,col="black",lty=2,lwd=2)
boxcolor = ifelse(as.numeric(hr) > 1, 'red', 'blue')
points(as.numeric(hr), n:1, pch = 15, col = boxcolor, cex=1.3)
axis(1)
dev.off()


####
install.packages("igraph")
install.packages("reshape2")
library(igraph)
library(reshape2)

expFile="tcga.diffExp.txt"     
geneFile="intersectGenes.txt"     
cutoff=0.2                     
out="correlation.pdf"          
setwd("C:\\")

data=read.table(expFile,header=T,sep="\t",row.names=1,check.names=F)
rt=data


geneRT=read.table(geneFile,header=F,sep="\t",check.names=F)
data=t(rt[as.vector(geneRT[,1]),])
cordata=cor(data)

mydata = cordata
upper = upper.tri(mydata)
mydata[upper] = NA


df = data.frame(gene=rownames(mydata),mydata)
dfmeltdata = melt(df,id="gene")
dfmeltdata = dfmeltdata[!is.na(dfmeltdata$value),]
dfmeltdata = dfmeltdata[dfmeltdata$gene!=dfmeltdata$variable,]
dfmeltdata = dfmeltdata[abs(dfmeltdata$value)>cutoff,]

corweight = dfmeltdata$value
weight = corweight+abs(min(corweight))+5
d = data.frame(p1=dfmeltdata$gene,p2=dfmeltdata$variable,weight=dfmeltdata$value)
g = graph.data.frame(dfmeltdata,directed = FALSE)

E(g)$color = ifelse(corweight>0,rgb(254/255,67/255,101/255,abs(corweight)),rgb(0/255,0/255,255/255,abs(corweight)))
V(g)$size = 8
V(g)$shape = "circle"
V(g)$lable.cex = 1.2
V(g)$color = "white"
E(g)$weight = weight


pdf(out,width=7,height=6)
layout(matrix(c(1,1,1,0,2,0),byrow=T,nc=3),height=c(4,1),width=c(3,4,3))
par(mar=c(1.5,2,2,2))
vertex.frame.color = NA
plot(g,layout=layout_nicely,vertex.label.cex=V(g)$lable.cex,edge.width = E(g)$weight,edge.arrow.size=0,vertex.label.color="black",vertex.frame.color=vertex.frame.color,edge.color=E(g)$color,vertex.label.cex=V(g)$lable.cex,vertex.label.font=2,vertex.size=V(g)$size,edge.curved=0.4)

color_legend = c(rgb(254/255,67/255,101/255,seq(1,0,by=-0.01)),rgb(0/255,0/255,255/255,seq(0,1,by=0.01)))
par(mar=c(2,2,1,2),xpd = T,cex.axis=1.6,las=1)
barplot(rep(1,length(color_legend)),border = NA, space = 0,ylab="",xlab="",xlim=c(1,length(color_legend)),horiz=FALSE,
        axes = F, col=color_legend,main="")
axis(3,at=seq(1,length(color_legend),length=5),c(1,0.5,0,-0.5,-1),tick=FALSE)
dev.off()


####


#install.packages("glmnet")
#install.packages("survival")


library("glmnet")
library("survival")

coxSigFile="tcga.uniSigExp.txt"       
geneFile="intersectGenes.txt"         
setwd("D:\\")            
rt=read.table(coxSigFile,header=T,sep="\t",row.names=1)              
geneRT=read.table(geneFile,header=F,sep="\t",check.names=F)          
rt=rt[,c("futime","fustat",as.vector(geneRT[,1]))]
rt$futime=rt$futime/365


x=as.matrix(rt[,c(3:ncol(rt))])
y=data.matrix(Surv(rt$futime,rt$fustat))
fit=glmnet(x, y, family = "cox", maxit = 1000)
cvfit=cv.glmnet(x, y, family="cox", maxit = 1000)


coef=coef(fit, s = cvfit$lambda.min)
index=which(coef != 0)
actCoef=coef[index]
lassoGene=row.names(coef)[index]
geneCoef=cbind(Gene=lassoGene,Coef=actCoef)
write.table(geneCoef,file="geneCoef.txt",sep="\t",quote=F,row.names=F)


trainFinalGeneExp=rt[,lassoGene]
myFun=function(x){crossprod(as.numeric(x),actCoef)}
trainScore=apply(trainFinalGeneExp,1,myFun)
outCol=c("futime","fustat",lassoGene)
risk=as.vector(ifelse(trainScore>median(trainScore),"high","low"))
outTab=cbind(rt[,outCol],riskScore=as.vector(trainScore),risk)
write.table(cbind(id=rownames(outTab),outTab),file="tcgaRisk.txt",sep="\t",quote=F,row.names=F)


rt=read.table("expTime.txt",header=T,sep="\t",row.names=1)
rt$futime=rt$futime/365
rt[,3:ncol(rt)]=log2(rt[,3:ncol(rt)]+1)
testFinalGeneExp=rt[,lassoGene]
testScore=apply(testFinalGeneExp,1,myFun)
outCol=c("futime","fustat",lassoGene)
risk=as.vector(ifelse(testScore>median(trainScore),"high","low"))
outTab=cbind(rt[,outCol],riskScore=as.vector(testScore),risk)
write.table(cbind(id=rownames(outTab),outTab),file="icgcRisk.txt",sep="\t",quote=F,row.names=F)


####

library(survival)
library(survminer)
setwd("D:\\")        

bioSurvival=function(inputFile=null,outFile=null){
		rt=read.table(inputFile,header=T,sep="\t")                  
		
		diff=survdiff(Surv(futime, fustat) ~risk,data = rt)
		pValue=1-pchisq(diff$chisq,df=1)
		pValue=signif(pValue,4)
		pValue=format(pValue, scientific = TRUE)
		fit <- survfit(Surv(futime, fustat) ~ risk, data = rt)
		
	
		surPlot=ggsurvplot(fit, 
		           data=rt,
		           conf.int=TRUE,
		           pval=paste0("p=",pValue),
		           pval.size=5,
		           legend.labs=c("High risk", "Low risk"),
		           legend.title="Risk",
		           xlab="Time(years)",
		           break.time.by = 1,
		           risk.table.title="",
		           palette=c("red", "blue"),
		           risk.table=F,
		           risk.table.height=.25)
		pdf(file=outFile,onefile = FALSE,width = 5,height =4.5)
		print(surPlot)
		dev.off()
}
bioSurvival(inputFile="Risk.txt",outFile="tcga.survival.pdf")
bioSurvival(inputFile="Risk.txt",outFile="survival.pdf")


####


library(pheatmap)
setwd("D:\\")         

bioRiskPlot=function(inputFile=null,riskScoreFile=null,survStatFile=null){
		rt=read.table(inputFile,sep="\t",header=T,row.names=1,check.names=F)   
		rt=rt[order(rt$riskScore),]    
	
		riskClass=rt[,"risk"]
		lowLength=length(riskClass[riskClass=="low"])
		highLength=length(riskClass[riskClass=="high"])
		lowMax=max(rt$riskScore[riskClass=="low"])
		line=rt[,"riskScore"]
		line[line>10]=10
		pdf(file=riskScoreFile,width = 8,height = 6)
		plot(line, type="p", pch=20,
		     xlab="Patients (increasing risk socre)", ylab="Risk score",
		     col=c(rep("blue",lowLength),rep("red",highLength)) )
		abline(h=lowMax,v=lowLength,lty=2)
		legend("topleft", c("High risk", "low Risk"),bty="n",pch=19,col=c("red","blue"),cex=1.2)
		dev.off()
		
	
		color=as.vector(rt$fustat)
		color[color==1]="red"
		color[color==0]="blue"
		pdf(file=survStatFile,width = 8,height = 6)
		plot(rt$futime, pch=19,
		     xlab="Patients (increasing risk socre)", ylab="Survival time (years)",
		     col=color)
		legend("topleft", c("Dead", "Alive"),bty="n",pch=19,col=c("red","blue"),cex=1.2)
		abline(v=lowLength,lty=2)
		dev.off()
}
bioRiskPlot(inputFile="Risk.txt",riskScoreFile="riskScore.pdf",survStatFile="survStat.pdf")
bioRiskPlot(inputFile="tcgaRisk.txt",riskScoreFile="tcga.riskScore.pdf",survStatFile="tcga.survStat.pdf")


####


library(Rtsne)
library(ggplot2)
setwd("D:\\
bioPCA=function(inputFile=null, pcaFile=null, tsneFile=null){

	rt=read.table(inputFile,sep="\t",header=T,row.names=1,check.names=F)
	data=rt[c(3:(ncol(rt)-2))]
	risk=rt[,"risk"]


	data.pca=prcomp(data, scale. = TRUE)
	pcaPredict=predict(data.pca)
	PCA = data.frame(PC1 = pcaPredict[,1], PC2 = pcaPredict[,2],risk=risk)	
	
	pdf(file=pcaFile, height=4.5, width=5.5)   
	p=ggplot(data = PCA, aes(PC1, PC2)) + geom_point(aes(color = risk)) +
		scale_colour_manual(name="Risk",  values =c("red", "blue"))+
	    theme_bw()+
	    theme(plot.margin=unit(rep(1.5,4),'lines'))+
	    theme(panel.grid.major = element_blank(), panel.grid.minor = element_blank())
	print(p)
	dev.off()
	


	tsneOut=Rtsne(data, dims=2, perplexity=10, verbose=F, max_iter=500,check_duplicates=F)
	tsne=data.frame(tSNE1 = tsneOut$Y[,1], tSNE2 = tsneOut$Y[,2],risk=risk)	
	
	pdf(file=tsneFile, height=4.5, width=5.5)     
	p=ggplot(data = tsne, aes(tSNE1, tSNE2)) + geom_point(aes(color = risk)) +
		scale_colour_manual(name="Risk",  values =c("red", "blue"))+
	    theme_bw()+
	    theme(plot.margin=unit(rep(1.5,4),'lines'))+
	    theme(panel.grid.major = element_blank(), panel.grid.minor = element_blank())
	print(p)
	dev.off()
}
bioPCA(inputFile="tcgaRisk.txt", pcaFile="tcga.PCA.pdf", tsneFile="tcga.t-SNE.pdf")
bioPCA(inputFile="Risk.txt", pcaFile="PCA.pdf", tsneFile="gct-SNE.pdf"


####


library(survival)    
setwd("D:\\")    
risk=read.table("tcgaRisk.txt",header=T,sep="\t",check.names=F,row.names=1)   
cli=read.table("tcgaClinical.txt",sep="\t",check.names=F,header=T,row.names=1)    


sameSample=intersect(row.names(cli),row.names(risk))
risk=risk[sameSample,]
cli=cli[sameSample,]
rt=cbind(futime=risk[,1],fustat=risk[,2],cli,riskScore=risk[,(ncol(risk)-1)])

uniTab=data.frame()
for(i in colnames(rt[,3:ncol(rt)])){
	 cox <- coxph(Surv(futime, fustat) ~ rt[,i], data = rt)
	 coxSummary = summary(cox)
	 uniTab=rbind(uniTab,
	              cbind(id=i,
	              HR=coxSummary$conf.int[,"exp(coef)"],
	              HR.95L=coxSummary$conf.int[,"lower .95"],
	              HR.95H=coxSummary$conf.int[,"upper .95"],
	              pvalue=coxSummary$coefficients[,"Pr(>|z|)"])
	              )
}
write.table(uniTab,file="uniCox.txt",sep="\t",row.names=F,quote=F)


uniTab=uniTab[as.numeric(uniTab[,"pvalue"])<0.05,]
rt1=rt[,c("futime","fustat",as.vector(uniTab[,"id"]))]
multiCox=coxph(Surv(futime, fustat) ~ ., data = rt1)
multiCoxSum=summary(multiCox)
multiTab=data.frame()
multiTab=cbind(
             HR=multiCoxSum$conf.int[,"exp(coef)"],
             HR.95L=multiCoxSum$conf.int[,"lower .95"],
             HR.95H=multiCoxSum$conf.int[,"upper .95"],
             pvalue=multiCoxSum$coefficients[,"Pr(>|z|)"])
multiTab=cbind(id=row.names(multiTab),multiTab)
write.table(multiTab,file="multiCox.txt",sep="\t",row.names=F,quote=F)


bioForest=function(coxFile=null,forestFile=null,height=null){

	rt <- read.table(coxFile,header=T,sep="\t",row.names=1,check.names=F)
	gene <- rownames(rt)
	hr <- sprintf("%.3f",rt$"HR")
	hrLow  <- sprintf("%.3f",rt$"HR.95L")
	hrHigh <- sprintf("%.3f",rt$"HR.95H")
	Hazard.ratio <- paste0(hr,"(",hrLow,"-",hrHigh,")")
	pVal <- ifelse(rt$pvalue<0.001, "<0.001", sprintf("%.3f", rt$pvalue))
	

	pdf(file=forestFile, width = 6.3,height = height)
	n <- nrow(rt)
	nRow <- n+1
	ylim <- c(1,nRow)
	layout(matrix(c(1,2),nc=2),width=c(3,2.5))

	xlim = c(0,3)
	par(mar=c(4,2.5,2,1))
	plot(1,xlim=xlim,ylim=ylim,type="n",axes=F,xlab="",ylab="")
	text.cex=0.8
	text(0,n:1,gene,adj=0,cex=text.cex)
	text(1.5-0.5*0.2,n:1,pVal,adj=1,cex=text.cex);text(1.5-0.5*0.2,n+1,'pvalue',cex=text.cex,adj=1)
	text(3,n:1,Hazard.ratio,adj=1,cex=text.cex);text(3,n+1,'Hazard ratio',cex=text.cex,adj=1,)
	

	par(mar=c(4,1,2,1),mgp=c(2,0.5,0))
	xlim = c(0,max(as.numeric(hrLow),as.numeric(hrHigh)))
	plot(1,xlim=xlim,ylim=ylim,type="n",axes=F,ylab="",xaxs="i",xlab="Hazard ratio")
	arrows(as.numeric(hrLow),n:1,as.numeric(hrHigh),n:1,angle=90,code=3,length=0.05,col="darkblue",lwd=2.5)
	abline(v=1,col="black",lty=2,lwd=2)
	boxcolor = ifelse(as.numeric(hr) > 1, "red", "blue")
	points(as.numeric(hr), n:1, pch = 15, col = boxcolor, cex=1.3)
	axis(1)
	dev.off()
}


bioForest(coxFile="uniCox.txt",forestFile="uniForest.pdf",height=4.5)
bioForest(coxFile="multiCox.txt",forestFile="multiForest.pdf",height=3.5)


####

library(survival)    
setwd("D:\\")    
risk=read.table("tcgaRisk.txt",header=T,sep="\t",check.names=F,row.names=1)   
cli=read.table("tcgaClinical.txt",sep="\t",check.names=F,header=T,row.names=1)    


sameSample=intersect(row.names(cli),row.names(risk))
risk=risk[sameSample,]
cli=cli[sameSample,]
rt=cbind(futime=risk[,1],fustat=risk[,2],cli,riskScore=risk[,(ncol(risk)-1)])

uniTab=data.frame()
for(i in colnames(rt[,3:ncol(rt)])){
	 cox <- coxph(Surv(futime, fustat) ~ rt[,i], data = rt)
	 coxSummary = summary(cox)
	 uniTab=rbind(uniTab,
	              cbind(id=i,
	              HR=coxSummary$conf.int[,"exp(coef)"],
	              HR.95L=coxSummary$conf.int[,"lower .95"],
	              HR.95H=coxSummary$conf.int[,"upper .95"],
	              pvalue=coxSummary$coefficients[,"Pr(>|z|)"])
	              )
}
write.table(uniTab,file="uniCox.txt",sep="\t",row.names=F,quote=F)


uniTab=uniTab[as.numeric(uniTab[,"pvalue"])<0.05,]
rt1=rt[,c("futime","fustat",as.vector(uniTab[,"id"]))]
multiCox=coxph(Surv(futime, fustat) ~ ., data = rt1)
multiCoxSum=summary(multiCox)
multiTab=data.frame()
multiTab=cbind(
             HR=multiCoxSum$conf.int[,"exp(coef)"],
             HR.95L=multiCoxSum$conf.int[,"lower .95"],
             HR.95H=multiCoxSum$conf.int[,"upper .95"],
             pvalue=multiCoxSum$coefficients[,"Pr(>|z|)"])
multiTab=cbind(id=row.names(multiTab),multiTab)
write.table(multiTab,file="multiCox.txt",sep="\t",row.names=F,quote=F)


bioForest=function(coxFile=null,forestFile=null,height=null){

	rt <- read.table(coxFile,header=T,sep="\t",row.names=1,check.names=F)
	gene <- rownames(rt)
	hr <- sprintf("%.3f",rt$"HR")
	hrLow  <- sprintf("%.3f",rt$"HR.95L")
	hrHigh <- sprintf("%.3f",rt$"HR.95H")
	Hazard.ratio <- paste0(hr,"(",hrLow,"-",hrHigh,")")
	pVal <- ifelse(rt$pvalue<0.001, "<0.001", sprintf("%.3f", rt$pvalue))
	

	pdf(file=forestFile, width = 6.3,height = height)
	n <- nrow(rt)
	nRow <- n+1
	ylim <- c(1,nRow)
	layout(matrix(c(1,2),nc=2),width=c(3,2.5))

	xlim = c(0,3)
	par(mar=c(4,2.5,2,1))
	plot(1,xlim=xlim,ylim=ylim,type="n",axes=F,xlab="",ylab="")
	text.cex=0.8
	text(0,n:1,gene,adj=0,cex=text.cex)
	text(1.5-0.5*0.2,n:1,pVal,adj=1,cex=text.cex);text(1.5-0.5*0.2,n+1,'pvalue',cex=text.cex,adj=1)
	text(3,n:1,Hazard.ratio,adj=1,cex=text.cex);text(3,n+1,'Hazard ratio',cex=text.cex,adj=1,)
	

	par(mar=c(4,1,2,1),mgp=c(2,0.5,0))
	xlim = c(0,max(as.numeric(hrLow),as.numeric(hrHigh)))
	plot(1,xlim=xlim,ylim=ylim,type="n",axes=F,ylab="",xaxs="i",xlab="Hazard ratio")
	arrows(as.numeric(hrLow),n:1,as.numeric(hrHigh),n:1,angle=90,code=3,length=0.05,col="darkblue",lwd=2.5)
	abline(v=1,col="black",lty=2,lwd=2)
	boxcolor = ifelse(as.numeric(hr) > 1, "red", "blue")
	points(as.numeric(hr), n:1, pch = 15, col = boxcolor, cex=1.3)
	axis(1)
	dev.off()
}


bioForest(coxFile="uniCox.txt",forestFile="uniForest.pdf",height=4.5)
bioForest(coxFile="multiCox.txt",forestFile="multiForest.pdf",height=3.5)


####

library("clusterProfiler")
library("org.Hs.eg.db")
library("enrichplot")
library("ggplot2")

pvalueFilter=0.05        
qvalueFilter=0.05           

colorSel="qvalue"
if(qvalueFilter>0.05){
	colorSel="pvalue"
}
	
setwd("D:\\")        
rt=read.table("riskDiff.txt",sep="\t",check.names=F,header=T)    

genes=as.vector(rt[,1])
entrezIDs=mget(genes, org.Hs.egSYMBOL2EG, ifnotfound=NA)
entrezIDs=as.character(entrezIDs)
gene=entrezIDs[entrezIDs!="NA"]      

kk=enrichGO(gene = gene,OrgDb = org.Hs.eg.db, pvalueCutoff =1, qvalueCutoff = 1, ont="all", readable =T)
GO=as.data.frame(kk)
GO=GO[(GO$pvalue<pvalueFilter & GO$qvalue<qvalueFilter),]

write.table(GO,file="GO.txt",sep="\t",quote=F,row.names = F)


showNum=10
if(nrow(GO)<30){
	showNum=nrow(GO)
}

pdf(file="barplot.pdf",width = 18,height =7)
bar=barplot(kk, drop = TRUE, showCategory =showNum,split="ONTOLOGY",color = colorSel) + facet_grid(ONTOLOGY~., scale='free')
print(bar)
dev.off()
		

pdf(file="bubble.pdf",width = 18,height =7)
bub=dotplot(kk,showCategory = showNum, orderBy = "GeneRatio",split="ONTOLOGY", color = colorSel) + facet_grid(ONTOLOGY~., scale='free')
print(bub)
dev.off()


####

library("clusterProfiler")
library("org.Hs.eg.db")
library("enrichplot")
library("ggplot2")

pvalueFilter=0.05        
qvalueFilter=0.05           


colorSel="qvalue"
if(qvalueFilter>0.05){
	colorSel="pvalue"
}
	
setwd("D:\\")     
rt=read.table("riskDiff.txt",sep="\t",check.names=F,header=T)    


genes=as.vector(rt[,1])
entrezIDs=mget(genes, org.Hs.egSYMBOL2EG, ifnotfound=NA)
entrezIDs=as.character(entrezIDs)
rt=cbind(rt,entrezID=entrezIDs)
gene=entrezIDs[entrezIDs!="NA"]      


kk <- enrichKEGG(gene = gene, organism = "hsa", pvalueCutoff =1, qvalueCutoff =1)
KEGG=as.data.frame(kk)
KEGG$geneID=as.character(sapply(KEGG$geneID,function(x)paste(rt$gene[match(strsplit(x,"/")[[1]],as.character(rt$entrezID))],collapse="/")))
KEGG=KEGG[(KEGG$pvalue<pvalueFilter & KEGG$qvalue<qvalueFilter),]

write.table(KEGG,file="KEGG.txt",sep="\t",quote=F,row.names = F)


showNum=30
if(nrow(KEGG)<showNum){
	showNum=nrow(KEGG)
}


pdf(file="barplot.pdf",width = 9,height = 7)
barplot(kk, drop = TRUE, showCategory = showNum, color = colorSel)
dev.off()


pdf(file="bubble.pdf",width = 9,height = 7)
dotplot(kk, showCategory = showNum, orderBy = "GeneRatio",color = colorSel)
dev.off()


####
library(GSVA)
library(limma)
library(GSEABase)

inputFile="symbol.txt"    
gmtFile="immune.gmt"    
setwd("D:\\")        


rt=read.table(inputFile,sep="\t",header=T,check.names=F)
rt=as.matrix(rt)
rownames(rt)=rt[,1]
exp=rt[,2:ncol(rt)]
dimnames=list(rownames(exp),colnames(exp))
mat=matrix(as.numeric(as.matrix(exp)),nrow=nrow(exp),dimnames=dimnames)
mat=avereps(mat)
mat=mat[rowMeans(mat)>0,]
geneSet=getGmt(gmtFile, geneIdType=SymbolIdentifier())

ssgseaScore=gsva(mat, geneSet, method='ssgsea', kcdf='Gaussian', abs.ranking=TRUE)

normalize=function(x){
  return((x-min(x))/(max(x)-min(x)))}

ssgseaOut=normalize(ssgseaScore)
ssgseaOut=rbind(id=colnames(ssgseaOut),ssgseaOut)
write.table(ssgseaOut,file="ssgseaOut.txt",sep="\t",quote=F,col.names=F)


####

options(stringsAsFactors=F)
library(limma)
library(ggpubr)
library(reshape2)

riskFile="tcgaRisk.txt"        
scoreFile="ssgseaOut.txt"       
setwd("D:\\")         
data=read.table(scoreFile,sep="\t",header=T,check.names=F,row.names=1)      

group=sapply(strsplit(colnames(data),"\\-"),"[",4)
group=sapply(strsplit(group,""),"[",1)
group=gsub("2","1",group)
data=data[,group==0]
colnames(data)=gsub("(.*?)\\-(.*?)\\-(.*?)\\-(.*?)\\-.*","\\1\\-\\2\\-\\3",colnames(data))
data=avereps(t(data))

risk=read.table(riskFile,header=T,sep="\t",row.names=1,check.names=F)

sameSample=intersect(row.names(data),row.names(risk))
data=data[sameSample,]
risk=risk[sameSample,]
rt=cbind(data,risk[,c("riskScore","risk")])
rt=rt[,-(ncol(rt)-1)]


immCell=c("aDCs","B_cells","CD8+_T_cells","DCs","iDCs","Macrophages",
          "Mast_cells","Neutrophils","NK_cells","pDCs","T_helper_cells",
          "Tfh","Th1_cells","Th2_cells","TIL","Treg")
rt1=rt[,c(immCell,"risk")]
data=melt(rt1,id.vars=c("risk"))
colnames(data)=c("Risk","Type","Score")
data$Risk=factor(data$Risk, levels=c("low","high"))
p=ggboxplot(data, x="Type", y="Score", color = "Risk",
     ylab="Score",add = "none",xlab="",palette = c("blue","red") )
p=p+rotate_x_text(50)
pdf(file="immCell.boxplot.pdf",width=7,height=6)            
p+stat_compare_means(aes(group=Risk),symnum.args=list(cutpoints = c(0, 0.001, 0.01, 0.05, 1), symbols = c("***", "**", "*", "ns")),label = "p.signif")
dev.off()

immFunction=c("APC_co_inhibition","APC_co_stimulation","CCR",
          "Check-point","Cytolytic_activity","HLA","Inflammation-promoting",
          "MHC_class_I","Parainflammation","T_cell_co-inhibition",
          "T_cell_co-stimulation","Type_I_IFN_Reponse","Type_II_IFN_Reponse")
rt1=rt[,c(immFunction,"risk")]
data=melt(rt1,id.vars=c("risk"))
colnames(data)=c("Risk","Type","Score")
data$Risk=factor(data$Risk, levels=c("low","high"))
p=ggboxplot(data, x="Type", y="Score", color = "Risk",
     ylab="Score",add = "none",xlab="",palette = c("blue","red") )
p=p+rotate_x_text(50)
pdf(file="immFunction.boxplot.pdf",width=7,height=6)            
p+stat_compare_means(aes(group=Risk),symnum.args=list(cutpoints = c(0, 0.001, 0.01, 0.05, 1), symbols = c("***", "**", "*", "ns")),label = "p.signif")
dev.off()
