# Supplementary material for: Construction and External Validation of a Ferroptosis-Related Gene Signature of Predictive Value for the Overall Survival in Bladder Cancer
Source: Front Mol Biosci. 2021 May 21;8:675651. doi: 10.3389/fmolb.2021.675651 (PMC8175978; doi:10.3389/fmolb.2021.675651)
Supplement: Supplementary file 1 [file DataSheet1.ZIP › Supplementary files/Supplementary table3.xls]

gene	conMean	treatMean	logFC	pValue	fdr
ACSL4	8.54438672058824	8.24114367021277	-0.0521323828894276	6.22071882726051e-07	2.54012685446471e-06
AKR1C3	13.3552647794118	13.1990306861702	-0.0169765944427831	0.947430084818009	0.947430084818009
ALOX15	7.25306919117647	7.33578946808511	0.0163606235441063	4.31695373872366e-05	0.000111331964840768
ALOX5	11.6179651323529	11.2515917074468	-0.0462282983197966	0.0125285635506723	0.0219249862136765
ALOX12	7.47449754411765	7.97940486170213	0.0943045473465602	0.000847374354132504	0.00173005597302053
CBS	9.93408054411765	10.3071527234043	0.0531875045406829	0.0205944840835088	0.0325525716158687
CD44	12.1422226029412	11.3912154255319	-0.09211083877419	4.3483646897463e-07	2.13069869797569e-06
CHAC1	7.13589233823529	7.2983447712766	0.0324754559803564	6.00984943697739e-05	0.000147241311205946
CS	11.6386294264706	11.5589335904255	-0.00991287228852888	0.141394337687261	0.17764929606861
FANCD2	8.00068608823529	8.78325134042553	0.134631366620298	1.00866277384134e-15	2.47122379591128e-14
GCLC	11.6735633970588	11.1048323404255	-0.0720574047115701	1.59355860214375e-05	4.3380206391691e-05
GCLM	8.98245194117647	8.72784294148936	-0.0414841709586939	0.0027467350371756	0.00538360067286418
GLS2	7.54172025	7.64506190425532	0.0196345469141748	0.128914944237294	0.166232428095458
GPX4	12.7763682794118	12.7919163457447	0.00175460507325065	0.146371998469035	0.179305698124568
GSS	10.1609972794118	10.5079518882979	0.0484394936896817	2.68249237458216e-06	8.64814848641292e-06
HMGCR	10.6630797941176	10.9652945212766	0.0403203737092968	2.8238852200532e-06	8.64814848641292e-06
HSPB1	15.0009483970588	15.0084796648936	0.000724127295097965	0.469435244330725	0.511162821604567
CRYAB	10.7709788823529	8.64271422340425	-0.317593006548611	2.80194983293615e-16	1.37295541813871e-14
MT1G	8.52020475	8.71727364361702	0.0329888974292083	0.914012384478098	0.939247061097341
NCOA4	13.5024638676471	13.2741345	-0.024604890162129	0.00377534145042036	0.00711506657963837
PTGS2	10.0911	8.93853777659574	-0.174972696293405	5.69053932672937e-07	2.53487660917945e-06
SAT1	13.2673298529412	13.0430717659574	-0.0245943691825663	0.0201284526397242	0.0325525716158687
SLC7A11	6.97284975	7.04883464361702	0.0156363671056461	0.0536951513735419	0.0773841887442221
FDFT1	11.2812868088235	11.0341567074468	-0.0319552643333809	0.00473310881667654	0.0085897160006352
TFRC	12.5872682794118	12.7359254680851	0.0169385784986678	0.0739517258979303	0.100656515805516
TP53	8.01937841176471	8.03431583510638	0.00268475934155044	0.920078753728008	0.939247061097341
AIFM2	7.92143998529412	8.16426689361702	0.0435606335294243	6.93357255614874e-07	2.61342350193299e-06
PHKG2	9.16173308823529	9.45672172340426	0.0457196111662954	7.46909485154555e-05	0.000174278879869396
HSBP1	12.3777978088235	12.4065334202128	0.00334539933649269	0.16704691143083	0.194888063335968
ACO1	11.9164597205882	11.3476158351064	-0.0705664717499608	2.43030964300665e-11	1.9847528751221e-10
FTH1	11.8359850441176	11.4262493617021	-0.0508278585113717	1.08429797400361e-07	6.64132509077211e-07
STEAP3	8.99976217647059	9.63375337234043	0.0982111129115979	2.29487906727816e-10	1.60641534709471e-09
NFS1	7.43763385294118	7.48648754255319	0.00944527662503925	0.025349988300828	0.0376408917194113
ACSL3	8.63329388235294	8.37384596276596	-0.0440207196180715	3.66162492143479e-06	1.05540953617826e-05
ACACA	9.93169975	10.0864634308511	0.0223078652621025	0.000662406425927839	0.00141121369002018
PEBP1	13.3895343088235	13.5548074893617	0.017698839346699	0.0586134886036557	0.082058884045118
ZEB1	7.63087410294118	7.18786182446808	-0.086285649122237	2.75397536298346e-15	4.49815975953965e-14
FADS2	7.59481130882353	7.91415989361702	0.0594220912965944	2.35267310424319e-06	8.23435586485117e-06
NFE2L2	11.6221091176471	10.7906066010638	-0.107095935853935	4.47934289793513e-12	4.38975603997643e-11
KEAP1	8.66514308823529	8.98945981382979	0.0530108523434296	5.15242193988287e-13	6.31171687635652e-12
NQO1	11.9145013529412	12.24837875	0.039872227364008	0.000517411243511197	0.00115241595145676
NOX1	7.26038310294118	7.22499317553191	-0.00704945089106745	0.128194133792555	0.166232428095458
ABCC1	8.14724205882353	8.1531157606383	0.00103972697292365	0.820836464052999	0.874369276926021
SLC1A5	10.9778089558824	10.8907613085106	-0.0114853299444744	0.374176691469705	0.416696770045808
GOT1	10.9347605294118	11.0697420957447	0.0176999846203509	0.0172977697915159	0.0292272661994579
G6PD	8.95705364705882	9.40532689361702	0.0704538402114956	3.759587457023e-07	2.04688650437919e-06
PGD	10.7129733382353	10.9343449042553	0.0295078393148187	0.0223269809482077	0.034188189576943
IREB2	8.10921632352941	8.04008784574468	-0.0123512344785732	0.215208760755502	0.245237890163246
HMOX1	8.73773126470588	8.96738718085106	0.0374289543512747	0.164712990526006	0.194888063335968
