# Supplementary material for: Construction and External Validation of a Ferroptosis-Related Gene Signature of Predictive Value for the Overall Survival in Bladder Cancer
Source: Front Mol Biosci. 2021 May 21;8:675651. doi: 10.3389/fmolb.2021.675651 (PMC8175978; doi:10.3389/fmolb.2021.675651)
Supplement: Supplementary file 1 [file DataSheet1.ZIP › Supplementary files/Supplementary table4.xls]

gene	conMean	treatMean	logFC	pValue	fdr
ACSL4	8.54438672058824	8.24114367021277	-0.0521323828894276	6.22071882726051e-07	2.54012685446471e-06
ALOX15	7.25306919117647	7.33578946808511	0.0163606235441063	4.31695373872366e-05	0.000111331964840768
ALOX5	11.6179651323529	11.2515917074468	-0.0462282983197966	0.0125285635506723	0.0219249862136765
ALOX12	7.47449754411765	7.97940486170213	0.0943045473465602	0.000847374354132504	0.00173005597302053
CBS	9.93408054411765	10.3071527234043	0.0531875045406829	0.0205944840835088	0.0325525716158687
CD44	12.1422226029412	11.3912154255319	-0.09211083877419	4.3483646897463e-07	2.13069869797569e-06
CHAC1	7.13589233823529	7.2983447712766	0.0324754559803564	6.00984943697739e-05	0.000147241311205946
FANCD2	8.00068608823529	8.78325134042553	0.134631366620298	1.00866277384134e-15	2.47122379591128e-14
GCLC	11.6735633970588	11.1048323404255	-0.0720574047115701	1.59355860214375e-05	4.3380206391691e-05
GCLM	8.98245194117647	8.72784294148936	-0.0414841709586939	0.0027467350371756	0.00538360067286418
GSS	10.1609972794118	10.5079518882979	0.0484394936896817	2.68249237458216e-06	8.64814848641292e-06
HMGCR	10.6630797941176	10.9652945212766	0.0403203737092968	2.8238852200532e-06	8.64814848641292e-06
CRYAB	10.7709788823529	8.64271422340425	-0.317593006548611	2.80194983293615e-16	1.37295541813871e-14
NCOA4	13.5024638676471	13.2741345	-0.024604890162129	0.00377534145042036	0.00711506657963837
PTGS2	10.0911	8.93853777659574	-0.174972696293405	5.69053932672937e-07	2.53487660917945e-06
SAT1	13.2673298529412	13.0430717659574	-0.0245943691825663	0.0201284526397242	0.0325525716158687
FDFT1	11.2812868088235	11.0341567074468	-0.0319552643333809	0.00473310881667654	0.0085897160006352
AIFM2	7.92143998529412	8.16426689361702	0.0435606335294243	6.93357255614874e-07	2.61342350193299e-06
PHKG2	9.16173308823529	9.45672172340426	0.0457196111662954	7.46909485154555e-05	0.000174278879869396
ACO1	11.9164597205882	11.3476158351064	-0.0705664717499608	2.43030964300665e-11	1.9847528751221e-10
FTH1	11.8359850441176	11.4262493617021	-0.0508278585113717	1.08429797400361e-07	6.64132509077211e-07
STEAP3	8.99976217647059	9.63375337234043	0.0982111129115979	2.29487906727816e-10	1.60641534709471e-09
NFS1	7.43763385294118	7.48648754255319	0.00944527662503925	0.025349988300828	0.0376408917194113
ACSL3	8.63329388235294	8.37384596276596	-0.0440207196180715	3.66162492143479e-06	1.05540953617826e-05
ACACA	9.93169975	10.0864634308511	0.0223078652621025	0.000662406425927839	0.00141121369002018
ZEB1	7.63087410294118	7.18786182446808	-0.086285649122237	2.75397536298346e-15	4.49815975953965e-14
FADS2	7.59481130882353	7.91415989361702	0.0594220912965944	2.35267310424319e-06	8.23435586485117e-06
NFE2L2	11.6221091176471	10.7906066010638	-0.107095935853935	4.47934289793513e-12	4.38975603997643e-11
KEAP1	8.66514308823529	8.98945981382979	0.0530108523434296	5.15242193988287e-13	6.31171687635652e-12
NQO1	11.9145013529412	12.24837875	0.039872227364008	0.000517411243511197	0.00115241595145676
GOT1	10.9347605294118	11.0697420957447	0.0176999846203509	0.0172977697915159	0.0292272661994579
G6PD	8.95705364705882	9.40532689361702	0.0704538402114956	3.759587457023e-07	2.04688650437919e-06
PGD	10.7129733382353	10.9343449042553	0.0295078393148187	0.0223269809482077	0.034188189576943
