# Supplementary material for: Construction and External Validation of a Ferroptosis-Related Gene Signature of Predictive Value for the Overall Survival in Bladder Cancer
Source: Front Mol Biosci. 2021 May 21;8:675651. doi: 10.3389/fmolb.2021.675651 (PMC8175978; doi:10.3389/fmolb.2021.675651)
Supplement: Supplementary file 1 [file DataSheet1.ZIP › Supplementary files/Supplementary table6.txt]

id	futime	fustat	ALOX5	FANCD2	HMGCR	FADS2	riskScore	risk
GSM340605	1.51416666666667	1	3.70879078987501	3.42787980301867	3.60845230888301	3.24270676031391	14.3466444065502	high
GSM340606	11.4141666666667	0	3.39289424806568	3.02011296170481	3.49330134795086	3.37050482241447	14.0537431660177	low
GSM340607	11.3641666666667	0	3.73237525377143	3.29741932383271	3.46968375042333	3.10972778971935	13.4794052641746	low
GSM340608	2.24166666666667	1	3.52444624523008	3.23485934409189	3.5958327884869	3.09735408867827	14.0594793103713	high
GSM340609	7.25583333333333	1	3.719897819373	3.37350553545051	3.6261835175552	3.1176009652484	14.0742775594021	high
GSM340610	1.275	1	3.58441681836058	3.39425647523448	3.59975208428245	3.27548970324574	14.5400724425491	high
GSM340611	1.54416666666667	1	3.56868336011183	3.31248874625803	3.57244915486452	3.24453029801414	14.2937164951741	high
GSM340612	10.8275	0	3.63316217670485	3.18096590976941	3.52845042246185	3.15796903483005	13.6746035028389	low
GSM340613	1.0475	1	3.45098263679915	3.36836998177624	3.5461505472587	3.29867019135896	14.6301135053651	high
GSM340614	10.7475	0	3.52617475569457	3.47308500155895	3.63660420517692	3.22892086815823	14.8201021248193	high
GSM340615	10.4191666666667	0	3.70279604433096	3.2580466926921	3.54939083063318	3.11749158837863	13.6838893975808	low
GSM340616	10.4391666666667	0	3.65293340301735	3.20441730074107	3.47689800999221	3.06801792512929	13.4037627444939	low
GSM340617	10.8833333333333	0	3.6774091275713	3.33559687309671	3.5551498588707	3.0784327316439	13.8302978933584	low
GSM340618	0.0858333333333333	1	3.38835102177497	3.41860528715619	3.58413451689086	3.17329616455208	14.7434159660176	high
GSM340619	10.8058333333333	0	3.70521047127613	3.28447089912436	3.57400217554024	3.16423760222439	13.8682152567801	low
GSM340620	1.38916666666667	1	3.42369366263484	3.39893340561719	3.67310805606126	3.28782199250862	15.058443628902	high
GSM340621	10.6358333333333	0	3.43442620282949	3.24366496854904	3.55384287760131	3.13037756594795	14.1815069564811	high
GSM340622	10.3775	0	3.61982333969816	3.37319953509774	3.62804786655026	3.21454977812575	14.4148689050307	high
GSM340623	0.260833333333333	1	3.68610940576726	3.45128972420427	3.53101832356882	3.11939668482426	14.0322958033033	low
GSM340624	5.49416666666667	1	3.76106502213002	3.25363671559611	3.55564280042131	3.10147561104299	13.5600802443392	low
GSM340625	0.269166666666667	1	3.73003068937865	3.23143870640022	3.5770176240131	3.06191113077667	13.5698900325255	low
GSM340626	10.05	0	3.70776352701502	3.30589641502849	3.54558714092403	3.16023916702996	13.8219559919661	low
GSM340627	1.88916666666667	1	3.72235432057615	3.3785229983044	3.62696378510499	3.12385620389359	14.0911288437577	high
GSM340628	10.0416666666667	0	3.15316359933038	3.3046250803014	3.51910794891136	3.11512815397163	14.6960442521459	high
GSM340629	4.2025	1	3.69938805414617	3.18359973418442	3.54603951395581	3.07390059019555	13.4725427108799	low
GSM340630	5.525	1	3.78479908752931	3.34075551740296	3.61216126705536	3.17986865418864	13.9541836420977	low
GSM340631	10.0141666666667	0	3.69894120075512	3.33414761897293	3.58788760316472	3.13700390409038	13.9673065516736	low
GSM340632	10.05	0	3.72782931691107	3.29268399596646	3.56565907394196	3.11236301976167	13.7383437205373	low
GSM340633	1.21416666666667	1	3.73306197541754	3.22882469209477	3.62528650624045	3.14929302582307	13.8253147221475	low
GSM340634	9.6525	0	3.51943597557416	3.33977761696196	3.58161095710897	3.2446280203674	14.4599903277524	high
GSM340635	8.88333333333333	0	3.77879005878072	3.29166086983855	3.57692356970507	3.08121826142216	13.6238562120707	low
GSM340636	10.1	0	3.57999348680535	3.31234134394641	3.56519014196781	3.21568465311907	14.207983354264	high
GSM340637	8.16666666666667	1	3.75061625853581	3.19847733781457	3.47121035599676	3.0967084930429	13.2433043047284	low
GSM340638	5.58583333333333	1	3.67765583047994	3.33580207594287	3.6492606619024	3.12971773850739	14.1613181310561	high
GSM340639	8.31083333333333	0	3.76981996930387	3.16879123896294	3.56526034522829	3.09354902126065	13.397458162734	low
GSM340640	4.19166666666667	1	3.76782649203369	3.21535104125148	3.56447219068099	3.08478407167861	13.4728512931423	low
GSM340641	8.18583333333333	0	3.58025742163573	3.29864116146662	3.63075736507122	3.08435991892366	14.1495551231624	high
GSM340642	8.83583333333333	0	3.69366993817021	3.26313133365072	3.55091752881693	3.11123517884562	13.7044269697603	low
GSM340643	7.94166666666667	0	3.67887294198948	3.21936819887483	3.47267556953958	3.02227938421007	13.3010940929416	low
GSM340644	6.7025	1	3.6349153414579	3.19079072239079	3.52169364855226	3.07215108769955	13.5368788669478	low
GSM340645	2.975	1	3.5450996496599	3.28423368065756	3.59527843068375	3.10577159529019	14.1262587429446	high
GSM340646	4.31416666666667	1	3.65741340884222	3.37239440799765	3.63069936270139	3.08799925434162	14.1523122534752	high
GSM340647	7.73583333333333	0	3.54015464050947	3.25748213340481	3.58076971303078	3.12204167091035	14.0719855433553	high
GSM340648	7.56083333333333	0	3.62777782704454	3.28071376631422	3.55878901652837	3.13444077790377	13.9159065713438	low
GSM340649	7.53916666666667	0	3.68805790898603	3.18462735652689	3.49830819117422	3.08659730409819	13.3882496602029	low
GSM340650	7.1725	0	3.56873515603829	3.15896726060949	3.63483369758403	3.30747165967187	14.2697200652297	high
GSM340651	11.2475	1	3.43948803647012	3.263641862934	3.58198904976119	3.10822066430889	14.2498396156267	high
GSM340652	5.49416666666667	1	3.74355643658882	3.33097852736809	3.61498128078854	3.24847365995722	14.1269210426169	high
GSM340653	2.1525	1	3.59516848857402	3.43012319488551	3.63903542922008	3.1941751685826	14.5644242070751	high
GSM340654	0.855833333333333	1	3.53982769421602	3.45165410782489	3.59055627209253	3.34787042510177	14.8193385908196	high
GSM340655	7.11916666666667	1	3.66387753241109	3.30372932157401	3.54864857432075	3.10447270289771	13.818832966343	low
GSM340656	0.264166666666667	1	3.40165285494118	3.39005735479971	3.61026125833677	3.29138371887562	14.9205812405356	high
GSM340657	6.96916666666667	0	3.67237012246925	3.34232191007089	3.56543291372332	3.13427877785573	13.9674257580748	low
GSM340658	6.96916666666667	0	3.68494583720178	3.25039317308951	3.56605440360303	3.08789422743027	13.7000188464008	low
GSM340659	5.91083333333333	1	3.71599273082553	3.22046291817712	3.67163611338981	3.09334433040459	13.8762042303007	low
GSM340660	6.8025	0	3.35075549466959	2.98603405590545	3.46691249878443	3.04363917376922	13.4824757382266	low
GSM340661	6.68333333333333	0	3.74716082610325	3.22668870130385	3.54628034287795	3.11760960865964	13.535359412586	low
GSM340662	6.56916666666667	0	3.53091473167022	3.36897014468958	3.66980744696427	3.12096581783149	14.5339637321837	high
GSM340663	6.56083333333333	0	3.55757612595358	3.32031541497685	3.61848534945251	3.17012536183995	14.3342572148595	high
GSM340664	5.89416666666667	1	3.67580272334031	3.47367653018345	3.59189156941076	3.31349242416354	14.5606809226662	high
GSM340665	0.725	1	3.50536747683353	3.17096817362008	3.63942667081637	3.11531679190984	14.1185095067859	high
GSM340666	6.2775	0	3.53985064240923	3.44341237844776	3.64001443371744	3.19203994335843	14.69020855608	high
GSM340667	6.30833333333333	0	3.714790725879	3.27529525964008	3.56209927734502	3.14260327947532	13.7676565273786	low
GSM340668	6.26083333333333	0	3.82501106471313	3.33768883078677	3.52997345194359	3.00266742007349	13.3771383387888	low
GSM340669	6.26083333333333	0	3.59646935093522	3.20160014561984	3.61139372584558	3.07857670424518	13.8765579961285	low
GSM340670	6.18083333333333	0	3.64214876010728	3.09435043352622	3.53425550135342	3.10902851744809	13.4335536974222	low
GSM340671	1.3525	1	3.58454682444721	3.53149599815743	3.60817159612894	3.24680298806445	14.77537477593	high
GSM340672	1.25833333333333	1	3.33843553982353	3.35113938633038	3.55869450085713	3.12869889575831	14.5702121184374	high
GSM340673	0.935833333333333	1	3.50183973200302	3.34787042510177	3.68159645093282	3.33140684525433	14.9100767726156	high
GSM340674	5.78583333333333	0	3.34772106719765	3.03214899098781	3.43084551336265	3.14182300481906	13.6333403936253	low
GSM340675	2.08583333333333	1	3.54212504325194	3.38718205479441	3.62821658640906	3.33644107581324	14.7760117738318	high
GSM340676	5.58916666666667	0	3.69007655249394	3.30812187226421	3.64517432610841	3.09014545567891	14.013297469309	low
GSM340677	5.43583333333333	0	3.61378716647023	3.41062752550612	3.62066886456825	3.24061245550352	14.5177553491205	high
GSM340678	0.9975	1	3.48906272805517	3.44268053656858	3.55064336929624	3.36120366115902	14.8104063060828	high
GSM340679	5.16666666666667	0	3.59858066440976	3.35228070146913	3.48499305176844	3.07559287055672	13.8152430754094	low
GSM340680	5.11083333333333	0	3.72027200702408	3.30780415990369	3.63139651786301	3.10848531530349	13.9494750481216	low
GSM340681	5.075	0	3.57282104784807	3.30526665255709	3.59493652024222	3.09096264442768	14.0907524614142	high
GSM340682	5.01666666666667	0	3.7362275390323	3.28037793248934	3.58242666044879	3.10486733977115	13.7325910295375	low
GSM340683	4.96666666666667	0	3.72882259180333	3.22401680552895	3.6608025774296	3.22108454087731	14.031495443127	low
GSM340684	0.866666666666667	1	3.62760683812965	3.30204335505388	3.56658686141751	3.10855055050467	13.9363749249208	low
GSM340685	4.98916666666667	1	3.64711956559438	3.2690862737695	3.56757830216683	3.1985831013756	13.9828266358981	low
GSM340686	4.91666666666667	0	3.76408920575766	3.22082475157037	3.54356838754674	3.08925287861358	13.4414240671689	low
GSM340687	4.89416666666667	0	3.45020090467737	3.22680798125712	3.56966740787766	3.12842126458602	14.1598571222457	high
GSM340688	3.8475	1	3.62716906084185	3.23857884586811	3.58849637866023	3.13900822385572	13.9239577726518	low
GSM340689	4.86916666666667	0	3.7455734914716	3.27735711281848	3.6710234930582	3.11929773757595	13.968184651545	low
GSM340690	4.83916666666667	0	3.57397140529005	3.36487466625694	3.59069386901424	3.13239900350658	14.2547221224741	high
GSM340691	4.8025	0	3.65043589504972	3.32780059117618	3.50879878690324	3.13124506644806	13.8248971372546	low
GSM340692	3.025	1	3.7555751297689	3.26785321598148	3.5871962265545	3.08778596875057	13.6593261974776	low
GSM340693	4.70583333333333	0	3.54191213299943	3.45257066040652	3.62344492186192	3.28986190267505	14.8134784373129	high
GSM340694	4.625	0	3.59586357326891	3.37323768426991	3.65448835773228	3.11520957266503	14.3729726803518	high
GSM340695	4.41416666666667	0	3.68191696902493	3.10930338542036	3.5389225000257	3.09174383354921	13.3739267922265	low
GSM340696	0.958333333333333	1	3.53621320460171	3.27367909746859	3.62197975613781	3.11271480980344	14.2046737938963	high
GSM340697	1.48916666666667	1	3.68213649013562	3.09567230599553	3.5689417133149	3.13180017748332	13.490764387915	low
GSM340698	2.3775	1	3.51671967598922	3.34900979745574	3.57766882418583	3.11062249087471	14.261028263966	high
GSM340699	1.46916666666667	1	3.40922649347733	3.14469005314216	3.52256678057887	3.11469567542709	13.9336078778484	low
GSM340700	1.28333333333333	1	3.68922635292576	3.34048991883314	3.47247763357008	3.10531920309505	13.6401529065397	low
GSM340701	4.03583333333333	0	3.36400336597491	3.3612365131979	3.58359056696994	3.28041995311311	14.8472326942713	high
GSM340702	0.375	1	3.30670830947124	3.2106993159712	3.61630534776797	3.1316051227679	14.5220051859278	high
GSM340703	3.95833333333333	0	3.74355643658882	3.23492615713879	3.59120438380931	3.10719087402339	13.6606138947482	low
GSM340704	0.435833333333333	1	3.23207711464943	3.3261344820066	3.62377183370904	3.33604339486756	15.217732974289	high
GSM340705	3.8	0	3.67070009222006	3.30728045919423	3.51977713476611	3.08752580927148	13.7095131619685	low
GSM340706	3.76083333333333	0	3.61708321461213	3.35509367023301	3.59939218818275	3.15081829872043	14.2093110121835	high
GSM340707	3.625	0	3.76151378837115	3.20332552661934	3.59608298530475	3.09344625689701	13.5595414054984	low
GSM340708	3.675	0	3.5804329091581	3.37901550746826	3.64919776425363	3.22603078918564	14.5724473731807	high
GSM340709	0.494166666666667	1	3.13181680118041	3.34828270869461	3.60442353080259	3.23974614674956	15.240445116291	high
GSM340710	2.6275	1	3.69420659220935	3.39579123144112	3.62352264768152	3.18523114397629	14.2626945017936	high
GSM340711	3.48333333333333	0	3.51604957454272	3.22847301782732	3.54483402425936	3.19984145411478	14.0884251269676	high
GSM340712	0.541666666666667	1	3.61974541431561	3.41709165121551	3.56841340757797	3.12026052475427	14.1905976441569	high
GSM340713	3.4225	0	3.66085607424695	3.29712551780006	3.6072633119564	3.09601992156187	13.9546073434506	low
GSM340714	3.31416666666667	0	3.47338482283769	3.10649807594112	3.45109001929475	3.15368505244463	13.615143675213	low
GSM340715	3.2475	0	3.61960868265198	3.28409965423043	3.63014309707384	3.27787631799999	14.3527922249088	high
GSM340716	2.66416666666667	1	3.78166983339376	3.27865120768642	3.576127610282	3.1129037635391	13.6418211536478	low
GSM340717	3.10833333333333	0	3.7572886054278	3.22572562453155	3.55362591514558	3.11225541392628	13.5260789929712	low
GSM340718	3.06916666666667	0	3.63312694516087	3.14656545815179	3.60042058148465	3.04521700773103	13.6240252305573	low
GSM340719	3.0475	0	3.73858627274134	3.22294424968908	3.59145574357313	3.10823371397874	13.6494967148179	low
GSM340720	2.34166666666667	0	3.56615866973638	3.02374042796826	3.44688426112388	3.05342695665493	13.1201971922114	low
GSM340721	0.3275	1	3.70365489643101	3.40656224774793	3.60357649882599	3.11476063042058	14.101680495832	high
GSM340722	1.96083333333333	1	3.74098161990529	3.13341194931612	3.60753378598715	3.11951836735342	13.5371414970046	low
GSM340723	1.25833333333333	1	3.73231370633688	3.34777916840969	3.55955519739628	3.15493198128657	13.8845311697035	low
GSM340724	2.90583333333333	0	3.53646575043306	3.16991345983582	3.49534544575137	3.05749255595944	13.5851163692363	low
GSM340725	2.8525	0	3.65944635815143	3.31007308097051	3.51143615895604	3.30239421830141	14.051286555104	low
GSM340726	2.80833333333333	0	3.67706549979669	3.17042905514512	3.51283797423814	3.1046560304343	13.448776360662	low
GSM340727	0.9225	1	3.69266777599599	3.13254476414542	3.5286397014951	3.07511636301245	13.344413500928	low
GSM340728	0.480833333333333	1	3.32193934786479	3.24703747577222	3.57044398642132	3.08905758023737	14.3734720329629	high
GSM340729	2.75583333333333	0	3.57163094391591	3.35418878968539	3.59665444531968	3.20015072992591	14.3613619458051	high
GSM340730	2.73916666666667	0	3.73945508755132	3.25906499524304	3.54569092007729	3.09870605372666	13.5791222253102	low
GSM340731	0.769166666666667	1	3.29161387137737	3.17437126159839	3.59355838728209	3.14491841426479	14.4417666847971	high
GSM340732	0.591666666666667	1	3.49385288800463	3.42741764473677	3.48986221475771	3.19991006568993	14.3574058546777	high
GSM340733	1.4275	1	3.72192513103804	3.17153174955589	3.63129080763238	3.07723633243523	13.6405426947287	low
GSM340734	1.96416666666667	1	3.69589673962223	3.35739111755658	3.78135761505762	3.36257256402403	14.8862901930052	high
GSM340735	2.55833333333333	0	3.5818078475469	3.2592283391405	3.59027588822955	3.14327585613631	14.0575228598556	high
GSM340736	2.50833333333333	0	3.61994256677522	3.2665967669753	3.62583436302968	3.24820478797002	14.2610936987461	high
GSM340737	2.4775	0	3.72123374280393	3.30773495604784	3.58391640809847	3.10134533676952	13.8100165030454	low
GSM340738	1.28583333333333	1	3.81359887434026	3.2627731942733	3.61033627194269	3.10013010974206	13.6242594588383	low
GSM340739	2.4475	0	3.67706549979669	3.25142279850774	3.6141584525968	3.26382376482211	14.121202381172	high
GSM340740	1.4725	1	3.7465121713701	3.13301271089829	3.58889844945093	3.05501061916761	13.3751656469245	low
GSM340741	2.3725	0	3.71679691293606	3.30624109210208	3.65174906924156	3.15102766422325	14.0739959290744	high
GSM340742	1.99166666666667	0	3.4860166657996	3.17454336258939	3.67409405558936	3.33334687381705	14.5960230161098	high
GSM340743	1.96416666666667	0	3.67097376993988	3.22972357276254	3.58893477779605	3.09188986813437	13.7539286264503	low
GSM340744	1.16083333333333	1	3.59366187956999	3.40382791922711	3.59843869609053	3.19710611010667	14.4143001591627	high
GSM340745	0.1775	1	3.51999497151308	3.42377163780077	3.50354502502764	3.09040023111521	14.1666756906578	high
GSM340746	1.85583333333333	0	3.43817586077111	3.03583695542566	3.43160210132095	3.09008599030791	13.3948753693763	low
GSM340747	0.5725	1	3.48776223067783	3.1302391656226	3.61042734621221	3.29183397008801	14.2747326321772	high
GSM340748	1.73583333333333	0	3.84967676807698	3.20933763344975	3.51434057360602	3.08869217243057	13.1840715016167	low
GSM340749	1.8025	0	3.73642303882403	3.09560311037795	3.53425550135342	3.04583137669407	13.1634520024455	low
GSM340750	1.78333333333333	0	3.48249040385841	3.0539473358619	3.49820094686229	3.14799189759974	13.615925901564	low
GSM340751	4.8225	0	3.55362591514558	3.36282010482119	3.58410985649104	3.12479991178426	14.2587237813669	high
GSM340752	1.76916666666667	0	3.56632759898272	3.27941765789046	3.64686839105037	3.14335766109592	14.2746332980536	high
GSM340753	1.76916666666667	0	3.75275940087696	3.26126541919141	3.57428246956846	3.0909118482577	13.6226550422718	low
GSM340754	1.70583333333333	0	3.79887275141853	3.20094606487971	3.52760411401414	3.07892026762853	13.2814403809441	low
GSM340755	1.7	0	3.68460837593421	3.34062065925315	3.6065451556578	3.16907323938011	14.1058916354427	high
GSM340756	1.58333333333333	0	3.75307048625663	3.14523593926187	3.58516915198472	3.07717787106308	13.4110851720197	low
GSM340757	6.60833333333333	0	3.53848477547609	3.4183111346375	3.66632610471091	3.263641862934	14.8281366483313	high
GSM340758	1.28916666666667	1	3.52898881490644	3.22697501825917	3.61101098279049	3.1396991750236	14.1433109042079	high
GSM340759	2.2025	1	3.52070950168484	3.07214937230049	3.46140440063565	3.25661563391915	13.6530287752798	low
GSM340760	1.10583333333333	1	3.61485893452738	3.3134712371388	3.60465741810544	3.44848287893528	14.6173929756724	high
GSM340761	0.533333333333333	1	3.58153949634459	3.23100807819544	3.63836234733884	3.15747742388086	14.1551939427018	high
GSM340762	0.889166666666667	1	3.66690744218807	3.26496302133734	3.55031916106467	3.13218165132056	13.7883570011483	low
GSM340763	1.51083333333333	0	3.53474903524339	3.3606605113509	3.5695352033379	3.11399597471664	14.2335294809547	high
GSM340764	1.28083333333333	0	3.67097376993988	3.41839290965932	3.64315152086639	3.13821092663014	14.3261188221876	high
GSM340765	0.983333333333333	0	3.68830201439689	3.32697158691147	3.61982333969816	3.13937224245838	14.0620261075249	high
GSM340766	0.905833333333333	0	3.50619353375657	3.37415644040536	3.5725629034233	3.2238478814649	14.4922255072455	high
GSM340767	0.835833333333333	0	3.59324523606956	3.34962132191758	3.59461387540473	3.10295990689955	14.1547546297678	high
GSM340768	0.560833333333333	0	3.39286210907062	3.35739111755658	3.66004496819295	3.34624082302798	15.094007128985	high
GSM340769	0.441666666666667	0	3.44836420046158	3.27721917217818	3.57781587158703	3.13711443545379	14.2934551462892	high
