# Supplementary material for: Construction and External Validation of a Ferroptosis-Related Gene Signature of Predictive Value for the Overall Survival in Bladder Cancer
Source: Front Mol Biosci. 2021 May 21;8:675651. doi: 10.3389/fmolb.2021.675651 (PMC8175978; doi:10.3389/fmolb.2021.675651)
Supplement: Supplementary file 1 [file DataSheet1.ZIP › Supplementary files/Supplementary table7.txt]

id	futime	fustat	ALOX5	FANCD2	HMGCR	FADS2	riskScore	risk
TCGA-CF-A47X	1.05205479452055	0	4.6800705687417	1.27183260930279	2.60936398233094	0.347083132077851	1.2924898539738	low
TCGA-ZF-AA51	4.6958904109589	0	4.03823950096119	2.43819090107649	2.47819732928734	1.36220222540585	5.91359092768094	low
TCGA-BL-A0C8	3.33972602739726	0	6.36229354468284	2.61758193108963	3.71702431919562	1.25850284442617	5.11862113317573	low
TCGA-BT-A42C	2.39178082191781	0	4.04659320818737	2.55170254080929	3.87764315961198	5.5137228593262	16.3670138507857	high
TCGA-G2-A3IB	0.602739726027397	1	0.783770765174528	1.77243973734076	3.74096208962965	3.62191706398165	17.5489928184044	high
TCGA-2F-A9KP	0.997260273972603	1	3.26502200156	3.01162694959796	4.13177055061757	2.62212352767343	14.7937961198197	high
TCGA-DK-A3IT	1.77534246575342	0	2.91546697794153	3.10933548337447	3.89262611261723	4.99260575591956	18.7124711913409	high
TCGA-FD-A43P	2.27945205479452	0	4.68939477785248	3.51237102237641	3.86319312972654	3.41131817514242	13.6489224717616	low
TCGA-DK-A3IV	0.805479452054795	1	5.08319762193399	2.33232268621223	3.1376594247561	1.26812414185814	5.40305799246321	low
TCGA-2F-A9KW	0.695890410958904	1	5.66496290031754	2.71393946897822	3.75882442339111	2.48190002536699	8.61583741738714	low
TCGA-GU-A762	0.635616438356164	1	2.96371214902011	2.16874728171392	2.46245443690359	2.55287944286874	9.21012274986811	low
TCGA-XF-AAME	7.74794520547945	1	3.97701151145511	1.53420158088791	3.29977289464426	2.39224102661866	8.13127207505764	low
TCGA-XF-AAN0	4.70684931506849	1	5.42612047798405	2.16247882442488	3.10919906213724	0.962039742204103	3.89673843121107	low
TCGA-CF-A47W	1.00821917808219	0	6.10758179720368	1.65938161941469	2.59929327243551	0.905322707827404	0.25327337026153	low
TCGA-GC-A3I6	1.72602739726027	1	3.26650396963163	2.54127073522846	3.4970911386034	2.14090427273917	11.4601151387789	low
TCGA-FD-A6TA	5.23835616438356	0	4.40277742271402	2.00240044979658	3.04026595814931	2.98167568401911	8.46783323773104	low
TCGA-DK-A1A7	1.53424657534247	0	1.92096665484105	1.92188795924262	1.89231990949598	1.54335284413372	7.55414808124925	low
TCGA-FD-A3SR	1.64931506849315	1	6.90295026881774	1.51452931423386	3.14946733145614	4.28453338089451	5.30126585931078	low
TCGA-GU-AATP	2.74794520547945	0	4.46899378158928	3.21712429414526	2.81902046012832	4.47962960162148	12.4003899707493	low
TCGA-DK-AA6X	1.27945205479452	0	4.95357209341349	2.07223685505226	2.97442431864266	2.49898887897183	6.65373344602698	low
TCGA-XF-A9T3	0.186301369863014	0	2.96193479826409	2.48768699554713	2.50487763949046	2.47818826711711	9.80896299777908	low
TCGA-PQ-A6FN	1.38904109589041	0	1.59051243950762	1.93739562009856	2.17480970312897	1.28750007308471	8.53892463657661	low
TCGA-DK-A3WW	1.73424657534247	0	2.4995349328665	1.60736819324519	2.85564452510657	0.676094057771627	7.0989855231496	low
TCGA-XF-AAMY	8.24931506849315	0	5.7204078969754	2.45950217781473	3.5115414119386	2.00564646451941	6.62800648174771	low
TCGA-K4-A3WS	2.08493150684932	0	4.96233477744423	2.02860946223035	3.06076474714009	2.67670182157188	7.06487092548128	low
TCGA-UY-A9PA	2.93698630136986	0	6.22505739849969	1.47964395725864	2.92223838793809	0.496078295641325	-0.0852048393966106	low
TCGA-G2-AA3F	2.44657534246575	0	5.9677115914677	3.23888680554843	3.79401653548829	3.63680672211289	10.9587462657506	low
TCGA-FJ-A871	0.745205479452055	1	1.39206623457615	1.86838847743511	2.0652817443701	2.76140996108448	10.8007903501645	low
TCGA-ZF-A9RN	1.68493150684932	1	2.09014308388768	2.94583877056399	3.87012499033701	5.82545925456042	21.1700490275728	high
TCGA-GC-A3RB	1.59452054794521	0	4.08933882186537	3.75236753260446	3.94879331857777	2.16266443302449	13.4651412927372	low
TCGA-UY-A9PF	0.320547945205479	0	5.78309148162547	1.71573613676678	4.3288982024455	1.04171539100957	5.77142011073165	low
TCGA-YC-A89H	1.56986301369863	0	2.37675351635563	2.10314309097208	3.68754449250278	1.70009342977501	12.0818402534428	low
TCGA-XF-AAMQ	5.96438356164384	0	5.07429391464077	2.74432818012626	2.78784135126632	1.46620736588059	5.5756480708842	low
TCGA-CF-A1HR	1.06575342465753	0	4.96386988601866	2.37098166914922	3.09399531902926	2.16886824113456	6.9958012802492	low
TCGA-E7-A3X6	2.47671232876712	1	3.50943109133564	2.24295121035072	2.81330385591582	2.16071757724483	8.66466693710774	low
TCGA-DK-A6AW	4.44109589041096	0	5.44668037282078	1.49894421588878	2.69772467636246	0.635036834783059	1.00100716160554	low
TCGA-GC-A3BM	1.78356164383562	1	4.60044460782915	1.98035987892025	3.63691805951979	1.2492748168942	6.92545090215037	low
TCGA-GV-A6ZA	1.89315068493151	0	3.22532136316931	3.72089897523804	3.2578823100347	2.68937654954302	13.9821157682925	low
TCGA-G2-A2EJ	4	0	0.326325760361649	1.33658732169342	4.23778472496111	0.380627614130582	13.790668586897	low
TCGA-FD-A43N	1.91506849315068	0	4.08324060471242	2.25594752175202	3.53492317605155	2.80884795689066	10.5756766219562	low
TCGA-UY-A8OD	9.4027397260274	0	5.80263009605919	1.47055144164002	2.56427060267637	3.61477814969196	4.62725946784374	low
TCGA-2F-A9KT	6.44383561643836	0	2.86376325538909	2.25931075750026	3.4135373537017	1.48160532669057	10.4090829128159	low
TCGA-BT-A20Q	1.62465753424658	1	3.97775707894383	1.12578465386578	3.37295752889645	1.45813838442518	6.08638343405405	low
TCGA-CU-A0YR	1.26027397260274	1	3.23982892201803	2.46126791836203	4.00127261691393	2.0775735501858	12.6003461103811	low
TCGA-SY-A9G5	3.24931506849315	0	4.07183988093139	1.56260828803497	2.38768457442681	1.77341702159959	4.61029725577633	low
TCGA-4Z-AA84	1.26027397260274	0	4.78227592734588	3.04983496083252	3.01494653393589	2.41056416775311	8.77657793700471	low
TCGA-4Z-AA7Q	1.3972602739726	1	2.49940022475525	1.56681661496716	3.09873670424643	0.726698535290826	7.74932732191088	low
TCGA-FD-A5BT	0.898630136986301	1	2.65407826001938	1.20718944442641	1.9774649429994	3.67623016675241	8.44583520557334	low
TCGA-CF-A27C	1.16438356164384	0	6.63410386556952	1.40610069383962	3.74406634830733	0.211478890598678	0.764495867961524	low
TCGA-E7-A6MF	2.05479452054795	0	5.00581719506187	1.3897182317308	3.29478173364905	0.401722311240995	2.82611454597078	low
TCGA-FT-A61P	0.923287671232877	0	3.05779769023608	1.74112695569623	2.84699649158646	2.06735545003692	8.49195984068017	low
TCGA-DK-AA77	1.69315068493151	0	5.55451732906551	2.15227559280152	4.04317212017115	4.00734173733308	10.9181073901188	low
TCGA-ZF-AA5N	0.46027397260274	1	2.7612163287654	1.65465962695955	3.27629982632583	0.459334666272914	7.48589756046074	low
TCGA-DK-AA6U	1.58356164383562	0	4.04649542564083	3.26291613004845	4.2692194575911	5.58001701129366	18.851797184176	high
TCGA-BT-A20O	1.01369863013699	1	3.98108636048747	2.68437082676944	2.94879088949107	4.22893025459862	12.2441458192702	low
TCGA-GD-A3OS	1.74794520547945	0	1.99775919798404	2.49308905258656	3.02865878744964	3.99547909180131	15.3695618922404	high
TCGA-XF-A9SZ	2.35342465753425	1	4.68095835063565	1.7225949869	2.47429507668812	2.06792915391119	4.48721136700871	low
TCGA-4Z-AA82	4.26301369863014	1	2.87504693270816	1.68617956887437	4.32319278395309	3.73475080079232	15.2750070587655	high
TCGA-DK-AA76	1.0027397260274	0	5.07146150444779	2.66919393605114	4.74218195449069	4.14229089345296	14.8496614718988	high
TCGA-DK-A3IL	1.13150684931507	1	5.35605222999671	1.56170738285878	3.74481661921822	4.80142823066124	10.6264893102557	low
TCGA-E7-A678	2.18630136986301	0	6.67267142778351	1.30127624838953	1.79632987129176	0.176912114463544	-4.74026259363179	low
TCGA-ZF-A9R1	2.11780821917808	0	5.71773234783296	2.25579165990186	3.56455986596567	4.92526269669824	10.984093289681	low
TCGA-XF-A9SH	5.4	1	5.79599806380747	1.41282812431304	2.75876751117955	0.664580594432858	0.40670751493333	low
TCGA-FD-A5BU	1.61095890410959	0	2.50618756609933	1.46964429159165	3.32139578649646	2.5711612789712	11.048347052942	low
TCGA-C4-A0F7	0.16986301369863	1	1.99889699877695	3.42904158361043	3.98516521978963	2.82668941963715	17.8349426034029	high
TCGA-C4-A0F0	0.161643835616438	0	0.766875066173804	2.13124835955133	3.38201533375468	1.11491800923898	13.3559048912527	low
TCGA-FD-A3N5	1.87671232876712	1	0.957327969073053	1.56255358532661	3.71688776270829	1.4253975350403	13.3155895804509	low
TCGA-ZF-AA5H	2.45753424657534	0	3.30480743554514	1.96049206382977	2.67923663649126	1.35361688219624	6.88213401341194	low
TCGA-DK-A3WX	0.879452054794521	1	2.74611494668823	2.13923797728173	3.43059987466983	1.58438626943966	10.6061520986518	low
TCGA-YF-AA3L	0.997260273972603	0	5.11700303132512	1.33023483293243	1.79265423539983	1.1172894354389	-0.36077616379961	low
TCGA-BT-A2LA	1.43013698630137	0	1.77961063191193	2.88733692825768	2.71667642941392	5.00933463014651	17.2769154548143	high
TCGA-4Z-AA87	3.98356164383562	0	5.38836727946375	3.89237451011806	3.68878909445794	5.29256827345407	15.5769316327019	high
TCGA-BT-A2LB	1.34794520547945	1	6.16590349974781	2.23549731303593	2.87162210291673	1.83481677499462	3.41739703698048	low
TCGA-XF-A8HB	3.75342465753425	0	3.21187241264876	2.34061126001039	3.22910089251553	0.765365856293549	8.30556901660987	low
TCGA-DK-A2I6	7.27671232876712	0	2.95002844639595	3.46622642453073	3.46124696024748	4.03105636313328	16.6600893199375	high
TCGA-ZF-AA4X	5.6	0	6.12784578922994	2.36216630872555	3.57632500853402	0.787098834059543	3.9522312303928	low
TCGA-BT-A20P	1.49041095890411	1	3.47326869495215	1.77318109867787	3.33929889499741	2.41259863691054	9.64277018613761	low
TCGA-BT-A20W	0.695890410958904	1	4.42261448386517	3.01007747269267	3.82763715230025	3.34177857614344	12.9892860044469	low
TCGA-FD-A5BX	0.473972602739726	1	2.45190897658708	0.892298535024174	2.72044133390168	3.70515405898821	10.2466323754525	low
TCGA-BL-A13J	0.221917808219178	1	5.37677830797705	2.89581794372524	4.34053876985362	3.93251200610539	13.3170769147999	low
TCGA-CF-A8HX	0.945205479452055	0	4.48706052683104	1.91838241778775	2.36352238456357	1.22319886852501	3.58778584425657	low
TCGA-PQ-A6FI	1.01917808219178	0	0.864202074891656	2.06844415733586	3.77354277512145	0.570083408597118	13.2436155711939	low
TCGA-FJ-A3Z7	2.58904109589041	0	3.95142367332422	2.57970609516691	2.74705864687267	0.92858825063694	6.37239533099055	low
TCGA-E7-A7PW	1.13972602739726	0	6.1595642017308	2.02208261952032	2.38483312675404	3.75660062008711	4.75578269953442	low
TCGA-4Z-AA7S	2.91506849315068	1	6.12612707282983	2.55510420079494	4.44935667566964	1.64456928194108	7.99041264844503	low
TCGA-CF-A3MH	1.09041095890411	0	5.48331437376652	1.5302675507693	2.07282233831124	0.927194158594908	-0.210296947623487	low
TCGA-DK-A6B2	1.30684931506849	0	4.45488456151262	1.69008940674317	2.9043185758803	1.26217394236449	4.71742380290365	low
TCGA-4Z-AA86	0.852054794520548	1	3.0742569165618	2.16843216207418	2.74886478766969	2.07953786122769	9.02396988181612	low
TCGA-5N-A9KI	0.208219178082192	1	5.79794160844332	1.93230046647604	2.9546685063057	3.66857982376578	6.62820862492707	low
TCGA-GU-AATO	0.887671232876712	1	5.39539806373149	1.3214842536265	2.8341220051378	0.993938641448148	1.68874261983544	low
TCGA-FD-A6TG	0.254794520547945	1	4.88575688595954	3.46504849248942	2.8601607025855	1.41290018720539	7.38656843597105	low
TCGA-4Z-AA7O	1.4027397260274	0	6.08484133295031	1.54758160539578	3.21894510813106	0.732707868414922	1.46173553104375	low
TCGA-GV-A3QI	3.04109589041096	0	3.90808849682969	3.59552514322726	3.06355505786034	2.78698082025116	12.1295473331445	low
TCGA-DK-A6AV	5.34794520547945	0	4.81946382128337	2.74598849986394	3.68004074148753	0.910331874668474	7.54578161660869	low
TCGA-DK-A1A3	1.82191780821918	1	4.8991403362358	2.55611815705477	3.92617025390654	6.23331365875355	16.0718250009764	high
TCGA-GD-A6C6	0.183561643835616	0	4.11748477282809	3.24247309198004	1.98418865749048	0.495173344718506	4.60322007067249	low
TCGA-GC-A3RD	1.17260273972603	0	4.08158420352771	2.22878391150822	3.17575914970568	2.8280996116754	9.60226311260924	low
TCGA-BT-A20R	0.421917808219178	1	2.6355275813253	1.69650757041139	3.25412203645727	3.89290195064487	13.138413815076	low
TCGA-XF-A9T0	2.18904109589041	0	3.32316352260896	2.81624887089148	3.77247584320067	3.21586214419286	14.2975666664841	high
TCGA-YF-AA3M	1.13698630136986	0	4.60398708490372	2.42549663388232	3.44470827475428	5.32546413157305	13.6583756712717	low
TCGA-4Z-AA7Y	4.16986301369863	0	5.18584831333572	2.06257731878089	5.25157595198142	6.07684103100588	17.8971133291811	high
TCGA-FD-A62O	0.591780821917808	1	3.42549005435988	2.0810484682142	3.73341399970152	1.38162282280038	9.73640888573294	low
TCGA-BL-A3JM	0.561643835616438	1	1.14032123913466	2.5112565027135	4.26615386452692	2.03368305967036	17.1835492742244	high
TCGA-FJ-A3ZF	1.43561643835616	0	1.66366113493618	3.37720206076754	3.56659599381488	1.79159238950678	15.6104587426915	high
TCGA-CU-A0YO	0.408219178082192	1	5.79572097984417	1.6554035815064	2.97619809210299	1.52257205317823	2.7921268019436	low
TCGA-CF-A5UA	1	0	4.52676744789071	1.50510383667456	2.59459249853119	0.721160100604134	2.56209507000194	low
TCGA-K4-AAQO	0.983561643835616	0	4.52129074720798	2.33480308063119	4.18202084320947	2.80777756978972	11.6401229755615	low
TCGA-XF-AAMJ	4.57534246575342	1	3.68659128805509	1.94054565488458	2.58402853433196	2.97225187550383	8.43717768243888	low
TCGA-GU-A763	2.73150684931507	0	5.72199379245189	1.93020216400776	2.83171918448168	0.30415318569744	1.14322165397955	low
TCGA-G2-A2EC	1.90684931506849	1	5.67213705704351	1.02823389881074	2.35790017992107	3.11088035584355	2.69248614952622	low
TCGA-FD-A3B7	0.334246575342466	1	3.00450642592848	2.20949298071104	2.79704702088581	2.5623342652487	10.1170506542137	low
TCGA-FD-A5C0	1.50684931506849	1	5.60673654106307	2.11360049373191	3.24824213851569	0.931312181933997	3.79485876316022	low
TCGA-FD-A5BS	4.49041095890411	0	4.80389862205684	1.36718764159597	1.9735073169181	3.93739712677538	5.20154535079801	low
TCGA-CU-A0YN	1.07671232876712	1	2.44381853175017	1.8820079281442	4.0485858293972	2.19768016861434	13.2860718062879	low
TCGA-FD-A5BZ	2.28767123287671	1	4.60620886695776	1.30405012349853	3.20688683010158	3.81297972787315	8.53145329864012	low
TCGA-UY-A9PE	0.517808219178082	0	4.30925041624594	3.25998635026886	2.98283335251758	2.40049803632839	9.93897026960842	low
TCGA-GV-A40E	0.715068493150685	1	3.12734966488453	2.3562593339137	3.01711929698391	1.1729431662049	8.56738028460139	low
TCGA-BT-A2LD	1.70684931506849	1	2.16396173732439	2.12976603281823	3.70746515591617	5.7407406021201	18.9327111123333	high
TCGA-UY-A9PD	1.48493150684931	0	6.01844523529774	2.17976548993862	4.12964158514921	4.36975890162974	10.9186165119861	low
TCGA-G2-AA3B	5.5013698630137	0	4.82815578348383	2.05356354178583	2.86018096902686	0.877032344777779	3.99296575030487	low
TCGA-K4-A54R	2.30684931506849	0	2.33185595506623	2.27209338059048	3.05965500029636	3.43628605715383	13.5431543114238	low
TCGA-DK-A1AA	1.58356164383562	0	6.0333796099043	1.29855157564139	3.25956355812415	1.27385183292597	2.04699849284855	low
TCGA-CU-A5W6	0.153424657534247	1	5.06676257806846	1.39805643781162	3.92495498496888	5.49852948504067	12.4255239562115	low
TCGA-DK-AA6R	13.8109589041096	0	2.59469878265188	2.46475581920885	2.5841007139918	1.14567549899764	8.55415577877141	low
TCGA-BT-A3PH	0.389041095890411	1	5.13813169705612	2.86978653926743	4.72515163571904	1.06810875514043	10.2228241948428	low
TCGA-BL-A13I	0.610958904109589	1	3.68275418468438	3.04940267145631	2.99647702896928	2.46777359932428	10.8346831034555	low
TCGA-CF-A3MF	1.04931506849315	0	5.54100582921319	2.19240913292627	1.95464450007281	0.29560854464406	-0.378209401529495	low
TCGA-CF-A47T	1.05479452054795	1	4.79950492242159	1.10243171628541	2.43905711777252	1.16961334565344	1.59544958061647	low
TCGA-YC-A8S6	0.802739726027397	0	4.45180917043861	1.65047323395477	3.45560563769088	2.51132912701535	8.08063101916402	low
TCGA-DK-A3IS	4.18904109589041	0	4.9726444102106	2.47798914392483	3.6905266065689	2.93450083849407	9.97283931093382	low
TCGA-XF-A9SJ	0.268493150684932	1	5.09054690986016	2.01717685754102	2.11727746496865	3.06585541185556	4.90997315033879	low
TCGA-DK-AA6T	1.56712328767123	0	3.21858652254118	2.90345423864268	3.2381988109631	1.94487980503055	11.2324196156085	low
TCGA-BT-A20N	2.17808219178082	1	4.18315855585845	3.73778733559439	4.81728761281549	5.40892342720392	20.6836858384466	high
TCGA-C4-A0F6	1.91780821917808	0	4.88885719904428	1.92116170511195	3.4856277599863	1.94228891118968	6.97248871307255	low
TCGA-CF-A7I0	1.00821917808219	0	5.89745657157559	2.28142555867503	3.60464899787168	1.27913071404245	5.07262089736371	low
TCGA-FD-A3B6	2.75342465753425	1	3.60882343304876	2.69996799072577	2.99728174773396	1.48183571852075	8.76372052301612	low
TCGA-GC-A3YS	2.07671232876712	0	2.31549580375169	1.67430109657548	2.68481649385779	1.89974718032582	9.03340262467586	low
TCGA-XF-A9T2	1.57534246575342	1	1.70255426843662	2.2710885696013	3.09114515724	2.76062633472427	13.7170376989968	low
TCGA-UY-A78O	6.33424657534247	0	5.18288175796475	1.9616107347451	3.18801551085961	2.934742748247	7.27854955871845	low
TCGA-GC-A3OO	1.31780821917808	0	5.60330884296798	2.88121216462859	3.38402424157032	1.65357507508328	6.74334698291291	low
TCGA-E7-A6ME	2.0027397260274	0	5.87239120699688	2.3396103174881	3.60717878582084	3.67905328014408	9.01068891916517	low
TCGA-XF-AAN5	6.28219178082192	0	2.22324799490048	2.41108587056291	3.76508065029007	1.08020466102286	12.1741228251029	low
TCGA-FD-A3SN	2.43013698630137	0	2.64050802509653	2.43508341366891	3.42220648822647	2.2094327778339	12.3177994443736	low
TCGA-ZF-A9R2	1.75890410958904	0	4.14030340414621	2.09587953545461	3.70357583340479	2.90552920351246	10.7705524682016	low
TCGA-ZF-AA4T	1.64109589041096	1	5.19440820202741	2.63571539271899	3.28613211187123	4.92600938450728	11.9199455783091	low
TCGA-E7-A4IJ	1.84657534246575	1	6.43040789015385	2.05826003367165	3.36408351395572	2.3621301105415	4.73829910118219	low
TCGA-FD-A6TE	1.03013698630137	0	6.27816358578041	2.16066595207552	4.07326155199208	5.08897263753767	11.3875283084659	low
TCGA-H4-A2HO	0.126027397260274	0	6.94953960192545	2.26443944740668	3.7817059187915	0.445320636657249	2.26891858645699	low
TCGA-FD-A6TB	1.56712328767123	0	5.0717570927445	2.20451949973288	2.63428611129888	2.65168409896093	6.02099823057238	low
TCGA-XF-AAN3	7.19178082191781	0	4.3916660019714	1.24649321742412	2.69972285356252	0.794019697291718	2.71772702070897	low
TCGA-XF-AAMH	0.942465753424658	1	1.65615996944731	1.66296106428849	3.11237719977711	5.01206131699342	16.2564557519982	high
TCGA-FD-A3B8	1.05205479452055	0	3.71839231562097	1.93202336437423	2.63794752341071	3.42170063951741	9.21335816071619	low
TCGA-XF-A9SY	1.75342465753425	0	2.40029144812669	1.87466242610026	2.85562758323615	2.18536896753301	10.1586794393713	low
TCGA-CF-A9FF	0.989041095890411	0	5.62598113975142	1.90864000449789	3.90547798671241	4.25537156461641	10.3523110328222	low
TCGA-XF-A9ST	0.350684931506849	1	2.23223801590887	3.0035525869691	4.34338365873024	2.61315041989152	17.223081603876	high
TCGA-DK-A6B5	4.22465753424658	0	4.71192434735937	3.05698680236628	2.80706573576999	2.74436693408841	8.89123078266193	low
TCGA-GC-A3RC	1.32602739726027	0	1.84351921339702	1.94542754231838	4.21231408219669	1.56339782733043	13.9449093619877	low
TCGA-GV-A3QK	2.27945205479452	0	5.91475082768375	2.26129310450709	3.64437892774314	2.74628653536807	7.41699865648275	low
TCGA-GU-A764	1.67123287671233	0	2.86285166011073	1.63473869221045	2.55720690008765	1.59015070996237	7.12771603185436	low
TCGA-GU-A42R	1.58082191780822	1	5.6828547302599	2.09722546469681	3.79606401597248	0.792990663733495	4.86429511224685	low
TCGA-DK-A6B6	3.05479452054795	0	5.99443829877711	1.55843026487318	3.52495755871166	1.08503911553927	3.01660796804525	low
TCGA-R3-A69X	1.18630136986301	0	4.927221395116	2.37012298036182	3.23030340201574	5.95131735739457	13.3751061117008	low
TCGA-5N-A9KM	1.45205479452055	1	1.65880695006839	1.08210917770178	2.33604882372191	1.0072959841266	6.79216262490793	low
TCGA-FD-A6TF	0.189041095890411	1	3.40310817162695	1.86777274264732	2.13832300405648	2.89851234112502	7.51862936177454	low
TCGA-XF-AAMR	7.64383561643836	0	5.00119468787912	1.39645983656178	3.09561796239998	2.06692200952105	4.9372566863658	low
TCGA-XF-A8HF	8.09315068493151	1	4.54332017573168	1.95198086447215	2.62651086080549	2.84345851097188	6.79666527879485	low
TCGA-ZF-AA4U	0.717808219178082	1	3.92974555778912	1.75529268226788	3.49359353930066	1.37332804087606	7.54672237203198	low
TCGA-DK-A3IQ	1.47671232876712	1	4.0078314748793	0.798675581761806	2.0423477140289	2.79649289114188	3.9809118618817	low
TCGA-E7-A4XJ	0.186301369863014	1	4.45662021616733	1.61307567037423	2.67798669342035	0.711240969975809	3.1003159013013	low
TCGA-XF-A9T6	0.175342465753425	0	4.35193992775482	2.13214281735348	2.55411851782701	2.98295817405914	7.51383496178744	low
TCGA-4Z-AA7M	1.35616438356164	0	3.75947545017515	3.96978780098434	3.81489080601497	3.8777413056704	16.8218181116426	high
TCGA-ZF-AA56	0.70958904109589	1	5.09976396197829	1.95618827373917	3.35827922110606	3.41808400246483	8.6343650164165	low
TCGA-XF-A8HH	0.156164383561644	1	5.17611050211306	2.1807808909321	3.44750210088597	1.51805416046768	6.16495149441199	low
TCGA-C4-A0EZ	0.747945205479452	1	2.95177725731691	2.72380383154261	3.68812775354182	5.26810759422396	17.8096365898954	high
TCGA-FD-A62P	0.523287671232877	1	5.45402450757036	2.68275733035047	3.74357528553059	2.69865033291448	9.24475305137398	low
TCGA-CF-A47V	1.03835616438356	0	5.69485958272282	1.59707535122414	2.24821359428335	0.864350352393816	-0.105050572237431	low
TCGA-XF-A9SI	6.63835616438356	0	4.47426924430508	2.60746667527938	3.22584652618303	4.62963638835331	12.5618311482647	low
TCGA-GU-A42Q	0.942465753424658	1	1.0941766039066	2.57580557060531	3.38115183480991	5.21159709864678	20.0348641459206	high
TCGA-BT-A42F	2.36712328767123	0	2.95877939938503	1.84247364928115	3.16938661544747	1.08326239351296	8.17391349867278	low
TCGA-ZF-A9RF	5.33972602739726	0	3.08367325506036	3.16333255515886	3.37485183403152	3.60716694703112	14.9479978505145	high
TCGA-KQ-A41N	4.39452054794521	0	0.801346835833516	1.77375121486986	2.30920063972961	0.780880932134764	9.23988842552084	low
TCGA-GD-A3OQ	0.26027397260274	0	4.40708485546464	2.43729619604526	3.93426171933778	3.13453951343244	11.897508174648	low
TCGA-BT-A20U	1.24657534246575	1	2.56687943468698	2.60285163601439	3.74862653234071	5.02449521769107	18.0661425659758	high
TCGA-XF-A9SW	0.991780821917808	1	4.5912635171408	1.42182812795543	2.38647078343127	2.3264663045895	4.25890749462561	low
TCGA-FD-A3B3	2.66849315068493	1	2.55192151482432	2.37373756797078	3.28869003387269	1.56919649544235	11.0024041452916	low
TCGA-ZF-A9RC	7.85753424657534	0	4.86595443621222	2.99064904922732	2.22439503723141	3.5615289916341	8.21903249992769	low
TCGA-E7-A6MD	0.353424657534247	0	6.16708530905816	2.43961994633875	2.46945674971713	2.74707841713073	4.16460710214975	low
TCGA-E5-A4TZ	1.27945205479452	1	2.35481716082159	2.76469965104026	5.14174299260051	0.550893377295806	15.4282058989396	high
TCGA-ZF-A9R4	2.52328767123288	0	5.02312669294675	3.06283614577988	3.25142961577368	0.27246948927032	5.62430115839705	low
TCGA-GV-A3QH	0.706849315068493	1	5.09931877209227	2.90719641454153	3.53900863890543	4.45261981324941	12.5334092616885	low
TCGA-BT-A0YX	1.0958904109589	1	3.32613577665132	1.7300268840512	3.74010292752059	1.4560217826762	9.39302172938708	low
TCGA-FT-A3EE	0.271232876712329	1	3.97175413757029	2.00624882599354	3.93416923168728	2.09706664967544	10.2527999656325	low
TCGA-ZF-A9RL	7.40547945205479	0	5.17254351966537	2.31495952166373	4.00040750379185	3.75368154641538	11.4124644926512	low
TCGA-ZF-A9R9	2.36712328767123	1	4.40180314826602	0.816695377901061	2.07792897064549	1.8997197294545	1.97549567543358	low
TCGA-ZF-A9RE	0.29041095890411	1	3.34891153301318	2.41117565061442	4.12039507457672	3.88205411397457	15.4618314022477	high
TCGA-DK-A6B1	5.61369863013699	0	4.90487422310661	2.20819416232036	3.30805122700909	1.25798033864436	5.93415217732104	low
TCGA-CF-A5U8	1.09315068493151	0	7.10030700860292	1.40621772914628	2.50729255838337	0.208489541815428	-3.38631995797955	low
TCGA-XF-AAMW	0.693150684931507	1	3.42825657971217	2.13411413036541	3.27728464726564	1.15554654180287	8.26188941141157	low
TCGA-BT-A3PJ	2.16164383561644	0	1.83700306519035	2.2884049285154	2.7880153593721	1.27935956045562	10.3658269373311	low
TCGA-ZF-A9R7	1.82191780821918	0	4.01285825608201	2.34751230865885	2.48453568781489	2.78637094931767	8.04705662157039	low
TCGA-FD-A3SO	0.46027397260274	1	2.53241695944713	2.49921447021486	4.00107080358121	1.85093300722181	13.6130214642385	low
TCGA-E7-A97P	1.1972602739726	1	2.67397243906221	2.15736326728571	3.41337433087161	1.49499257302902	10.5861957368938	low
TCGA-GU-A767	0.394520547945205	1	5.15930625464117	1.66243066102385	3.06154603913351	4.20485828534282	8.42058564845557	low
TCGA-4Z-AA81	3.47945205479452	1	5.27275443217517	2.18356432420147	2.83891748867513	0.362925419498853	2.55617589555171	low
TCGA-2F-A9KQ	7.90684931506849	0	6.58802737434639	2.24009080878756	3.71603938936827	4.40234153669995	8.93753440732743	low
TCGA-SY-A9G0	2.76164383561644	1	4.62645841144157	1.69384464576853	3.26898809894621	2.35616916987615	7.10105622675108	low
TCGA-GV-A40G	1.58904109589041	0	4.52077172185676	2.54993969688203	3.27238964082224	1.28678595042543	7.23270075191488	low
TCGA-FD-A43Y	1.2986301369863	1	3.24931972557591	2.3000018592928	3.3906356344843	2.72494423727624	11.6732424802296	low
TCGA-S5-AA26	1.37808219178082	0	4.45393366857557	2.59517732245156	3.17669265521006	1.74161755815291	7.90148143311746	low
TCGA-BT-A42E	3.03561643835616	0	2.36190981518848	2.01186306422029	3.04629041000302	1.39927556577276	9.75784574078386	low
TCGA-FD-A43X	0.301369863013699	0	4.79096903984644	1.43827475123262	2.86008619116245	0.649869075203417	2.54564801750019	low
TCGA-ZF-AA4R	2.83835616438356	1	3.61316503921812	1.87856566523908	2.66881510934404	4.04753140908977	10.3726465360813	low
TCGA-BT-A20T	1.24109589041096	1	5.58627715852626	1.57690277537999	3.3538819097086	2.36988408586258	5.36679358108694	low
TCGA-E7-A7DU	0.0767123287671233	0	5.19922474551897	1.74886865094543	3.20266705666152	1.61472821627793	4.81037695619366	low
TCGA-DK-A3WY	13.6082191780822	0	5.09824520698144	3.13948210137479	2.35161589202296	2.52269934294329	6.77686746458099	low
TCGA-G2-A2EF	5.16164383561644	0	1.51302678516192	2.50979438261907	3.41379660871314	2.01106262222383	14.1932924480138	high
TCGA-BT-A20V	0.421917808219178	1	3.51585371754832	1.84522748164503	3.99903577722926	5.58271194534354	16.4431346173207	high
TCGA-K4-A3WV	1.76986301369863	0	1.15128928778653	2.71956920302062	3.75793957899044	5.92044528022344	22.3183460012252	high
TCGA-GU-AATQ	0.583561643835616	1	2.58692179224448	2.03899095768328	3.0978502708684	4.86213891407923	14.9812721289826	high
TCGA-G2-A3VY	1.46849315068493	0	4.06325700741778	2.98746840260681	3.41779406346063	2.25733926171229	10.809670390307	low
TCGA-XF-AAN8	0.323287671232877	1	3.4237095268894	0.468139519027095	2.04331825472859	2.01546759619531	3.20474810556456	low
TCGA-CU-A3QU	0.432876712328767	0	5.66571054283961	2.32741891745559	4.19878172104751	1.52179250362689	7.54710540968211	low
TCGA-GD-A3OP	0.175342465753425	0	5.68307517578132	1.85161033617071	3.49607241386071	1.40794221841801	4.57099346094881	low
TCGA-KQ-A41P	2.9972602739726	0	4.73348612966752	3.16696668979673	2.25979914409477	1.78634543658521	6.09525419498026	low
TCGA-UY-A9PH	4.27671232876712	0	4.39733133977244	2.88561672705445	3.96535210391682	2.19285159397267	11.3602589809213	low
TCGA-FD-A5BY	0.687671232876712	0	2.82745586679574	2.72634493378239	2.70961752132542	3.22604759526743	12.2262841728075	low
TCGA-K4-A3WU	0.287671232876712	0	4.34751259212609	2.57655696534352	3.23445088973302	4.82333921391009	13.0639588545021	low
TCGA-FD-A3SJ	2.02465753424658	1	3.26658102632768	3.52262954836819	3.3693349809253	5.01832037520582	17.4939654468827	high
TCGA-FD-A3B5	0.745205479452055	1	1.92103142055067	2.12224498164486	3.97087113587091	2.87120059931334	15.5505801698366	high
TCGA-4Z-AA80	0.0520547945205479	1	2.01285182154504	2.84104885421782	5.45462271720215	5.41301315073618	24.6816484914732	high
TCGA-G2-A3IE	1.67671232876712	1	5.86813310585923	2.64048812735131	2.14161262611036	0.253813107553582	0.296335127246919	low
TCGA-ZF-A9R0	1.86301369863014	1	5.70196428487936	1.49019580264079	3.31869211018119	1.49733491232462	3.52486414745445	low
TCGA-FD-A43S	1.24657534246575	0	5.81241299599161	1.27556136512253	2.24684979746942	2.15578743639447	1.10234097281005	low
TCGA-XF-A8HG	1.27945205479452	1	5.45650752775499	2.95003050001491	3.54934634545544	0.722122709641741	6.11669722440727	low
TCGA-K4-A83P	1.35616438356164	0	4.37101025541979	2.02852601214125	2.87114144489433	3.86903831027154	9.521417754001	low
TCGA-GD-A2C5	2.22465753424658	0	5.54206237485264	1.9807934359614	3.37827688877297	3.04323127582313	7.33232557438952	low
TCGA-XF-AAMX	0.564383561643836	1	4.29149084307751	3.79638386716768	4.51977902148422	1.17093709767032	13.1358631232126	low
TCGA-DK-A1AE	1.34520547945205	0	1.44927399547476	2.45629993462903	3.8542380714096	4.26624833380262	18.929626029718	high
TCGA-FJ-A3ZE	0.887671232876712	1	4.81983011999132	2.89241220471545	4.57301211045074	4.46502171012603	15.7892293007047	high
TCGA-DK-A2I1	1.4958904109589	0	4.32138698278217	1.58935842105211	3.03456947742259	2.47194360385413	7.02278276459248	low
TCGA-DK-A6B0	6.38356164383562	0	6.60035941360109	1.30431535937423	2.90607726346494	1.56278898759643	0.531288739729147	low
TCGA-FD-A5BR	2.22739726027397	0	6.03704830753187	1.78901930831846	2.86406626595714	1.30153438588428	1.95454019306154	low
TCGA-KQ-A41Q	0.989041095890411	0	4.6955690683706	2.74313857309237	3.46303516358717	1.19377111271019	7.63636879330868	low
TCGA-DK-A1AF	1.46849315068493	0	5.99379888278475	1.81065162658972	3.30505691390655	2.86507947208967	5.70791668427984	low
TCGA-LT-A5Z6	1.2986301369863	0	5.62620840385841	2.5070502077721	3.82673253039002	5.28758236955611	12.8925239037902	low
TCGA-GC-A4ZW	0.0410958904109589	0	3.49459865591956	2.89580301786236	3.56193095167114	2.00199206791955	11.6626361358986	low
TCGA-K4-A4AB	0.208219178082192	0	3.10837574698176	0.870582197483202	2.69637269344116	2.38243568368206	6.85579968195894	low
TCGA-DK-AA74	4.67945205479452	0	3.1127723490867	1.66225244915483	2.04690310014955	3.2874739204403	8.03345746889001	low
TCGA-G2-A2EO	4.94246575342466	1	3.50389059819909	1.82786047610469	4.02921433106143	4.19743217190874	14.3332229158682	high
TCGA-DK-A1AG	1.3013698630137	0	5.33302257152215	1.56211393467445	2.95341741715361	1.63855071681318	3.58765503414161	low
TCGA-GV-A3JZ	1.65205479452055	0	4.16012393762702	2.68514112031378	3.1015337684044	6.1490625913731	15.3443652852959	high
TCGA-XF-A9SV	1.06301369863014	1	3.04596117146921	2.08126837728435	3.53721032297713	2.35025027050001	11.4353258201252	low
TCGA-UY-A78K	1.46849315068493	1	5.15912336280118	2.65352784233946	2.94069692571982	4.14696389585982	9.87344970270183	low
TCGA-FD-A6TH	0.358904109589041	1	4.08076594667518	1.91689085819433	3.45466153631897	4.08966847778089	11.7437271395156	low
TCGA-DK-AA6W	1.13698630136986	1	2.84123588848264	3.23879251420702	3.96990657492547	4.75628730570283	18.9261565733615	high
TCGA-CF-A3MG	1.01095890410959	0	6.40038456677504	2.70335656032545	3.58836564853889	2.44625675931884	6.73651981073869	low
TCGA-DK-A3X1	5.5041095890411	0	3.97536421874438	2.01142049651427	2.15645519051007	2.51883900452109	6.18954660486572	low
TCGA-DK-A1A6	5.53424657534247	0	5.21333444907897	3.07081348657481	4.11614514156221	4.56578907564913	14.3456891614125	high
TCGA-XF-AAMG	9.21643835616438	0	2.64153215695313	3.28526282559211	3.42143122087102	3.66996330588262	16.2116929139528	high
TCGA-E7-A541	2.13150684931507	1	5.35596381433763	2.1075365625036	2.40785848958807	1.51789497414734	2.9305943814509	low
TCGA-XF-A8HE	10.4575342465753	0	3.60182129113394	2.42905886255755	4.82108770170005	2.16970216800008	14.2015529024804	high
TCGA-DK-AA6Q	1.13150684931507	1	2.27533340543283	1.73771920546126	2.97400536854496	3.93328558137194	13.195300777235	low
TCGA-UY-A78N	7.23561643835616	1	4.0117621836098	2.70340861301243	3.84461262559517	1.42534274576659	10.1962465754017	low
TCGA-DK-AA75	0.931506849315068	1	3.03654113695288	2.07465716482893	2.76306498856959	4.14908698631724	12.2105515780039	low
TCGA-ZF-AA5P	1.01917808219178	0	3.73907363412437	2.03304727923338	2.48816277561931	2.54052875178901	7.58062666819465	low
TCGA-GC-A3WC	1.47945205479452	0	2.57574870414178	2.11611552423656	3.56976327289357	3.16800734760575	13.737131116828	low
TCGA-K4-A4AC	0.761643835616438	1	1.94943818983411	1.94652576206492	2.2311835405226	0.801027255158369	7.28195604724808	low
TCGA-FD-A3SL	1.95068493150685	1	3.80648492077764	2.19928411931154	3.04773694633228	2.28339021753611	8.8540353700372	low
TCGA-K4-A5RH	0.756164383561644	0	4.07599377491316	2.60473509540882	2.33720527535434	3.43961675511333	9.05100974079286	low
TCGA-FD-A5C1	4.90958904109589	0	3.572887243721	1.46954062562449	2.57553162303142	1.58919012945693	5.56088051635351	low
TCGA-XF-AAN7	1.54794520547945	1	1.10752317175602	2.58217492705429	2.88792059299895	1.59959011834542	13.0271963331316	low
TCGA-2F-A9KO	2.01095890410959	1	3.80070010840589	1.95647081004147	3.79901682787066	2.13571544159011	10.1742816097164	low
TCGA-DK-A3IM	0.679452054794521	1	0.608523229598038	2.67516668522491	3.58351306659236	3.01188077125926	18.1907900381235	high
TCGA-FD-A3SS	1.07123287671233	1	3.36357999306274	1.88740517112856	3.03902465871995	3.31413108139799	10.6785098706561	low
TCGA-4Z-AA7N	3.74520547945205	1	5.25206514644509	2.09018848607123	3.89263291207582	3.13823435874178	9.58846562425953	low
TCGA-HQ-A2OE	3.21643835616438	0	5.39562255806997	2.61824758429935	4.91237107019413	0.890491830915034	9.49553909603347	low
TCGA-GV-A3JV	1.18904109589041	1	4.47412060175656	2.62675264056637	4.01847839596593	1.63572142827918	9.99697293910965	low
TCGA-XF-A9T8	1.14520547945205	1	3.28026166410268	1.9525665409428	3.14007267478737	1.40539719327565	8.2198771913907	low
TCGA-KQ-A41S	0.0958904109589041	0	5.07053917146938	2.63921456365186	2.87964617547382	1.14259184394135	5.11983988042189	low
TCGA-CU-A3YL	2.48219178082192	0	2.32995681706772	2.11670176762053	3.72056194118678	2.61954260081701	13.7276788209177	low
TCGA-E7-A7XN	1.17260273972603	0	2.01540515002848	1.89224257127073	3.00190544297005	0.457782751776922	8.56934294126017	low
TCGA-DK-A2HX	3.89041095890411	1	3.24453410352559	1.62202510371912	3.79463524329421	1.66013455568738	9.80577007379758	low
TCGA-CF-A8HY	0.945205479452055	0	1.3798782067982	1.29277291637403	2.6912940679804	2.23276051416855	10.5737940721905	low
TCGA-4Z-AA7W	2.3013698630137	0	3.14475677095056	2.1634832747532	2.388880266995	2.09475190158192	7.95139206457561	low
TCGA-FD-A43U	1.74246575342466	0	4.1621189786264	1.73367972385188	2.49849980669783	3.4010695521808	7.62219552821932	low
TCGA-BT-A0S7	0.547945205479452	1	1.5183573718876	2.26797288492769	3.79384491405159	2.24161964482443	15.1023507360442	high
TCGA-ZF-A9R3	2.6	1	6.6976862612305	1.68208782295037	3.74401681885236	0.870565548483519	2.20399944771295	low
TCGA-4Z-AA89	2.81917808219178	0	6.1289730103057	1.85715334728973	3.39748441138742	1.02062665058996	2.89134707934825	low
TCGA-GU-A42P	0.90958904109589	1	5.06188936263947	3.43593790031017	4.58810175348908	3.55682544311015	14.9790928916963	high
TCGA-FD-A3NA	5.05479452054795	0	3.91737542139323	2.14056828831203	3.95072035053474	3.88732737399816	13.4660644769366	low
TCGA-XF-A9SL	5.53424657534247	1	3.84849274775743	1.50275728709261	2.48791796136248	2.51219047096482	6.33660516469895	low
TCGA-XF-AAN2	5.12054794520548	1	4.56607657296777	2.08760099390164	3.65950333040362	1.57177678806371	7.75783732316232	low
TCGA-ZF-AA54	1.61643835616438	1	4.11009008105043	2.88512411079448	3.15561081667326	1.85670528784612	9.20319965877731	low
TCGA-GU-A766	1.31506849315068	0	2.45026478929822	2.24200304945631	2.82424199322488	1.18634017885116	9.10296694196054	low
TCGA-FD-A6TD	1.05753424657534	1	4.07790863885547	1.7445942697004	3.30612382653821	2.00558071754408	7.75058607936619	low
TCGA-FD-A3B4	1.3972602739726	1	1.77586513382346	1.9771062400426	3.99441770607697	2.16760552845739	14.4995523682088	high
TCGA-DK-A1AB	1.39178082191781	1	4.64268366798064	0.936249411902749	3.66665889426704	2.00707814307915	6.15439759950283	low
TCGA-BT-A20X	0.687671232876712	1	1.25727378041113	0.963149518067494	3.32294094399423	1.03000688738272	9.96680389909247	low
TCGA-GV-A3JW	1.77808219178082	0	3.89973925442365	4.22172398955805	4.4181082963836	5.11916358348914	20.5966216846702	high
TCGA-UY-A9PB	2.46301369863014	0	2.89655725909582	2.52369994637454	2.44002889664518	2.03375247105613	9.12494981528071	low
TCGA-FD-A6TI	0.805479452054795	1	3.96435981477404	1.0761116466347	3.70483545407386	0.976935834052345	6.14343268433027	low
TCGA-XF-AAML	0.635616438356164	1	4.94152891360753	2.89312821500202	3.7702433938059	5.78765499518373	15.5122141852596	high
TCGA-ZF-AA58	4.51780821917808	0	3.2850313615826	2.56914909186958	1.99397464291234	2.49816583538506	8.0413369910748	low
TCGA-FD-A3SP	2.14520547945205	0	3.96655874628239	2.13473778550651	2.60795590822423	3.11981232194903	8.58460255200158	low
TCGA-E7-A97Q	0.673972602739726	1	3.94367663822444	2.63996953235762	2.63835215197934	2.94158806810277	9.37787309487262	low
TCGA-YC-A9TC	0.0547945205479452	1	7.06728591553114	2.27489824511421	3.49597523314466	4.78194349342608	8.13512382374449	low
TCGA-K4-A6FZ	0.150684931506849	0	5.61815729610956	1.60569865772102	3.28770706118865	0.660153545239128	2.4964573392809	low
TCGA-KQ-A41R	3.6986301369863	0	3.19070018685617	2.08697495811209	2.984190480731	0.719387528505804	7.14313915578634	low
TCGA-DK-AA6M	4.33424657534247	0	3.18054827124562	1.88716221179724	3.02973397632093	1.70732688161883	8.46125883199676	low
TCGA-ZF-AA52	2.95068493150685	1	4.40307339541167	2.06273410545641	2.30369893226505	3.3579910800917	7.21312078097808	low
TCGA-K4-A5RJ	1.47671232876712	0	4.03042878223411	2.30155340779532	2.44852860322516	5.3832899116867	11.9182848860514	low
TCGA-HQ-A5ND	0.750684931506849	1	0.878422294657437	2.6177670005012	3.15400632678009	4.11976286342434	18.1876630885618	high
TCGA-BT-A3PK	0.83013698630137	1	2.47419563894851	2.74983950750163	2.90585918094988	1.81021727303416	11.2134601221811	low
TCGA-FD-A3N6	2.33150684931507	0	0.572094924666346	2.10192131222157	4.627001502917	1.57384710618211	17.6927702236416	high
TCGA-UY-A78P	6.52054794520548	0	4.28154915154465	1.84447564286901	2.68041078091616	1.35070882684133	4.86964772120341	low
TCGA-CF-A9FL	1.54794520547945	1	6.35136189774783	1.51213888069671	4.08465279152897	3.26249885619094	7.18940114170167	low
TCGA-CF-A9FM	1.09041095890411	0	6.68093332244554	1.37428666963978	3.14339586781126	0.441196186812153	-0.618104173558893	low
TCGA-ZF-A9RD	1.11780821917808	1	2.23157832954863	2.3350069667315	3.12166927451309	1.53563097461957	11.0202723694333	low
TCGA-G2-AA3D	5.86027397260274	0	5.84769556221482	2.72993685794858	3.88663793542661	3.04879173950437	9.54252818065748	low
TCGA-DK-A2I2	0.649315068493151	1	3.74330922338687	1.2551278502669	2.86147782648629	2.02405154281154	6.28957126723328	low
TCGA-FD-A62S	1.11232876712329	1	3.61413382883349	2.07697734081442	3.11971141148182	2.62073348747347	9.69915304656829	low
TCGA-MV-A51V	1.12328767123288	0	4.93371236897185	2.06757917694399	3.37588894594526	2.31890652635663	7.46626397117129	low
TCGA-E5-A2PC	3.63287671232877	0	5.44441727665215	1.84954576975827	3.65951246402236	5.48533118104731	11.8550180127132	low
TCGA-DK-A3X2	1.4986301369863	1	2.79761753757346	3.09260916460905	4.08777510849737	3.96540567180718	17.800414774341	high
TCGA-GD-A76B	0.613698630136986	0	3.86225300091811	2.33165936133898	2.91612806249413	3.83150030813843	11.086292050752	low
TCGA-XF-A9SK	1.33150684931507	1	5.00213586105609	1.55785607660355	2.30315210753203	3.47839202273855	5.35144560689952	low
TCGA-DK-A1AD	9.36986301369863	0	4.70167657623396	3.25856505403468	3.31933136084149	0.64360086786874	7.34720375092343	low
TCGA-K4-A5RI	0.975342465753425	1	4.57112037326146	1.69309125631973	2.71181997199225	2.28061400421553	5.59988322712466	low
TCGA-FD-A3SQ	3.8986301369863	1	4.81631298208197	0.967454166472265	3.26793783898004	3.01751148303354	6.42330236705411	low
TCGA-GV-A3QF	1.69041095890411	1	4.10851191154936	2.28001439557702	3.3524586855866	6.16355186627802	15.3671101656214	high
TCGA-E7-A7DV	0.101369863013699	0	4.02945730309509	2.63845734608885	2.75872573149786	2.45121744318867	8.7663553160638	low
TCGA-XF-AAN1	2.57808219178082	1	5.47721880403978	2.26755826977909	3.7383257748691	1.47430935569632	6.48057385911703	low
TCGA-DK-AA6P	1.25205479452055	0	3.84255551211908	2.11810020357317	3.19956917373063	1.40438435604755	7.65607595921428	low
TCGA-CF-A47Y	1.02191780821918	0	5.45900694475826	1.39170119170716	2.14089282373001	0.366439275892583	-1.1275825248226	low
TCGA-CF-A3MI	1.01369863013699	0	4.22948333124925	0.880572142409381	2.5289270731055	0.431295608633313	1.30165154279426	low
TCGA-G2-A2EL	2.24383561643836	1	2.10520134663926	3.36065657880733	4.99791786146749	5.09481708526277	23.7742349545043	high
TCGA-XF-AAMZ	3.69315068493151	1	4.82349360568015	2.78319344589672	4.17508222389154	5.21070991253496	15.6914008620432	high
TCGA-DK-AA6L	3.18630136986301	1	3.38592616247154	1.93386265879172	2.11163331157722	1.14533508015678	4.84522762735206	low
TCGA-XF-A9T4	1.35616438356164	1	3.79217756368348	1.65740997875497	3.42525558893334	2.17222858804177	8.69010307691472	low
TCGA-K4-A6MB	1.28493150684932	0	4.62240622485597	2.76223739318363	3.65497393042254	3.82359448642632	12.4548226139025	low
TCGA-UY-A8OB	5.77808219178082	0	3.65985265013283	2.27250878478968	3.38687452847588	1.16407376350481	8.4022669046823	low
TCGA-ZF-A9R5	2.98630136986301	0	5.81923771185441	1.52766140901655	2.78750455567467	0.194968919930338	-0.082227093236013	low
TCGA-CU-A3KJ	1.53972602739726	0	1.81598399798009	2.07194968591197	4.41497708515908	0.882049025777594	13.7007972291127	low
TCGA-DK-AA6S	13.8356164383562	0	4.07424509753105	1.78130389326211	2.48432171181218	2.21569039901639	5.97040474581932	low
TCGA-E7-A85H	1.07945205479452	0	4.38247358940615	3.55619150136863	4.11339462739401	1.53876559985948	12.0143020613101	low
TCGA-G2-AA3C	0.578082191780822	1	3.86927229692186	1.7621574358859	3.11478527924239	5.5969047381631	13.3077589629184	low
TCGA-E7-A8O8	0.0356164383561644	0	4.17707265147117	2.38994202886985	2.30014335094673	0.736648512661828	4.11003895280752	low
TCGA-XF-A9SM	2.87123287671233	0	3.52937495367725	2.65275378462491	3.08436332080507	2.23403925307112	10.2358364094972	low
TCGA-DK-A3IN	0.684931506849315	1	4.59590640836489	4.07530414357553	3.21439015599562	2.98151860332388	12.477428134084	low
TCGA-XF-A8HC	0.547945205479452	1	3.19084965433693	2.51689008300565	3.66985562333696	3.08290011195618	13.4948164233151	low
TCGA-ZF-AA4W	5.01369863013699	0	0.969421805273993	1.0993066515809	3.74363236939483	0.166966946802291	10.5128549164336	low
TCGA-LC-A66R	1.27671232876712	0	2.22518699560579	3.25721674588845	2.9801918679589	1.66426209568746	12.5934693392032	low
TCGA-E7-A8O7	1.27671232876712	0	6.74794186592407	1.71739939902339	3.32752785421339	0.638127604090367	0.7043691335615	low
TCGA-LT-A8JT	1.75616438356164	0	6.39743214569193	1.73060691755037	3.35406392915769	0.359858134739067	1.00534543457421	low
TCGA-FJ-A3Z9	1.05479452054795	1	5.60588926674742	2.14605886312423	3.84456843904007	3.90698003992831	10.1257976951514	low
TCGA-DK-A1AC	10.9068493150685	0	4.3838514916919	3.52166890232107	3.85330705992901	4.35556746242967	15.686509196836	high
TCGA-C4-A0F1	0.243835616438356	0	1.03327850453858	1.45781331904229	3.96647661213641	1.32205620051919	13.4805682531149	low
TCGA-G2-A2ES	2.75068493150685	1	1.84465600744175	2.48938673798047	4.63866064556551	4.59439567310209	20.8695941103401	high
TCGA-XF-AAN4	2.25479452054795	1	3.35897766792522	0.999367816812746	2.29550616324384	2.05944250126331	5.06345991999995	low
TCGA-4Z-AA83	5.54520547945206	0	5.19467491883457	1.30111701130154	3.12698771911089	1.48304389822133	3.56755924192744	low
TCGA-E7-A5KE	0.0465753424657534	0	3.49328994603657	3.580100851863	3.5733514993756	2.57888679928342	13.8908489325152	low
TCGA-ZF-AA4V	4.94794520547945	0	3.34300992473105	2.12405644597458	2.32840996764812	1.05472902870694	5.71614636446072	low
TCGA-ZF-AA53	4.82465753424658	0	3.04930316209201	1.79304686626482	3.02901197039236	1.61445826327411	8.37699560437536	low
TCGA-ZF-A9RM	3.98630136986301	0	6.28123068922603	3.08552153520686	4.78275451862172	3.30579940049428	12.2046402114763	low
TCGA-CU-A72E	1.13150684931507	1	4.17716596018306	1.57936168065994	3.0547514260144	2.8952545306971	7.98837091348499	low
TCGA-2F-A9KR	8.72054794520548	1	3.12502135545968	1.97567200292235	4.45539100985451	2.37658044924871	13.5759137354002	low
TCGA-E5-A4U1	3.23561643835616	0	3.31711242960772	2.60157886192327	2.83302141998102	3.19705875974255	11.3755051598254	low
TCGA-E7-A3Y1	0.446575342465753	0	5.53567911918606	1.57807307788	2.21904519865434	0.617535370093563	-0.314578479749986	low
TCGA-FD-A6TC	0.512328767123288	0	3.2792301329503	1.75141830147991	2.81916764906374	1.37178744545583	6.93652090670177	low
TCGA-FD-A5BV	0.446575342465753	1	5.26275598391089	2.9068328866527	2.61391985537903	0.980262621423252	4.30827111725036	low
TCGA-DK-A2I4	10.5068493150685	0	4.68760551645813	1.87672831353029	3.07302824708793	3.15653657517542	8.07084017210045	low
TCGA-UY-A78M	1.89041095890411	1	5.59693693085105	1.87266251997598	2.95012029631258	2.96580422834048	5.76710879341246	low
TCGA-4Z-AA7R	1.43013698630137	1	4.72900560631824	2.99699932196877	3.12096117450798	5.46620096942788	13.8644683750877	low
TCGA-E7-A519	1.39178082191781	0	5.32506254911664	0.958443155764573	1.53328873659951	0.762597571381774	-2.6904576922	low
TCGA-DK-A3IU	1.93424657534247	1	3.78371122514128	1.71905285807351	2.42787832842351	2.56603186846007	6.78751625166905	low
TCGA-FD-A3SM	1.4986301369863	1	5.36202866660526	1.4780119318466	3.06827921800044	4.57609640146812	8.30344063495161	low
TCGA-BL-A5ZZ	1.03287671232877	0	2.58184796941379	1.6735799410844	3.2086695743914	3.29767477784898	12.1363745946545	low
TCGA-FD-A62N	0.224657534246575	0	4.15391312892864	1.56668609703667	2.0067938594938	2.67286770062584	4.86902296752836	low
TCGA-BT-A20J	1.58630136986301	1	4.08363207206253	1.91991018236653	2.77646345867745	3.38026856014625	8.82356649117671	low
TCGA-DK-AA71	1.13698630136986	0	4.73526979189993	1.8431231946056	3.48467307976914	5.11396797962847	12.095029767271	low
TCGA-KQ-A41O	4.21369863013699	0	5.120794419539	2.91128852956621	3.05965967215473	1.32085086523671	6.29903786533351	low
TCGA-E7-A677	2.24657534246575	0	4.92810781866148	2.23155682631366	3.70934357768923	1.24691818510344	6.98578501957082	low
TCGA-DK-A1A5	0.178082191780822	1	3.91110383953658	2.26266827551242	3.75313168951775	2.66864562591214	11.2642648351487	low
TCGA-HQ-A5NE	1.01369863013699	1	5.51460013294143	1.89917717760573	2.99126949692793	1.50297210952807	3.77611683953314	low
TCGA-XF-AAMT	0.246575342465753	1	3.00551281178486	1.6311722818855	2.59073685787709	2.22067510778846	7.94039155940556	low
TCGA-XF-A9SU	0.498630136986301	1	4.8473219882171	2.25204409783853	2.63733317951686	2.29203753886887	5.96463136186879	low
TCGA-CF-A47S	0.912328767123288	0	6.6180293732715	1.18794126533824	2.37569923520898	0.488234771907081	-2.82193023244217	low
TCGA-FD-A6TK	0.904109589041096	0	2.70951606678445	2.12265615506613	3.3932029657	4.35245981557434	14.8976695712214	high
TCGA-E7-A5KF	0.0547945205479452	0	7.29056263585688	1.94829844785268	3.78920131408946	2.9838042669406	5.0618359657816	low
TCGA-UY-A78L	3.08767123287671	0	3.88589644571246	2.12660321739043	3.17174933761395	1.3862111240877	7.48991823550314	low
TCGA-S5-A6DX	0.153424657534247	1	2.13946229136877	1.40619867753402	3.24630577236842	4.63178529723088	14.6442515278759	high
TCGA-XF-A8HI	1.49041095890411	1	5.79376403687312	1.79639674280892	3.49879081957169	2.75050081765768	6.38342933765206	low
TCGA-XF-A9T5	5.55342465753425	0	3.61417506456335	2.23229236208915	2.75512023818986	2.67410106292074	9.10526730084312	low
TCGA-XF-A9SX	1.96986301369863	1	4.52491557240177	1.65849530865131	2.66842234023611	2.01863666645311	5.09194025285218	low
TCGA-G2-A2EK	1.32876712328767	0	5.86320081285464	1.35055495373164	3.4395010684255	1.30522286830075	2.98532267546941	low
TCGA-XF-A8HD	8.12054794520548	0	4.62931290138566	1.7284673772879	2.65533167654108	1.2967716090205	3.86146037615101	low
TCGA-GV-A3JX	1.59178082191781	0	3.63512866217621	2.28127836103584	3.02727739736463	1.62873813968979	8.23843655772406	low
TCGA-H4-A2HQ	1.61643835616438	0	4.74711935359726	2.13277061469156	4.18270500842972	4.31283141657868	13.2151761873967	low
TCGA-XF-A9SP	1.24383561643836	1	4.3570445089657	1.62698760699572	2.41507311537303	1.80793765315037	4.33517564831878	low
TCGA-DK-A3IK	0.4	1	4.04035153774525	1.37606362454018	2.15068671912595	2.34934574332582	4.59257038761292	low
