# Supplementary material for: Construction and External Validation of a Ferroptosis-Related Gene Signature of Predictive Value for the Overall Survival in Bladder Cancer
Source: Front Mol Biosci. 2021 May 21;8:675651. doi: 10.3389/fmolb.2021.675651 (PMC8175978; doi:10.3389/fmolb.2021.675651)
Supplement: Supplementary file 1 [file DataSheet1.ZIP › Supplementary files/Supplementary table8.txt]

id	Age	Gender	Grade
GSM340605	1	1	0
GSM340606	0	0	0
GSM340607	0	1	0
GSM340608	1	1	0
GSM340609	1	1	0
GSM340610	1	1	0
GSM340611	1	1	0
GSM340612	0	1	0
GSM340613	1	0	1
GSM340614	0	1	0
GSM340615	0	1	0
GSM340616	0	0	0
GSM340617	1	1	0
GSM340618	1	1	0
GSM340619	1	1	0
GSM340620	0	1	0
GSM340621	0	1	0
GSM340622	0	1	0
GSM340623	1	0	1
GSM340624	1	1	0
GSM340625	1	1	0
GSM340626	0	1	0
GSM340627	1	0	0
GSM340628	0	1	1
GSM340629	1	1	0
GSM340630	0	1	0
GSM340631	0	1	0
GSM340632	0	1	0
GSM340633	0	1	1
GSM340634	1	1	1
GSM340635	0	1	0
GSM340636	0	0	1
GSM340637	1	1	0
GSM340638	1	1	0
GSM340639	0	1	0
GSM340640	1	1	0
GSM340641	0	1	1
GSM340642	0	1	0
GSM340643	1	1	0
GSM340644	0	1	0
GSM340645	1	1	1
GSM340646	1	0	1
GSM340647	0	1	0
GSM340648	0	1	0
GSM340649	0	1	0
GSM340650	0	1	0
GSM340651	1	1	0
GSM340652	1	1	0
GSM340653	1	1	1
GSM340654	0	1	1
GSM340655	1	0	1
GSM340656	1	1	1
GSM340657	1	1	0
GSM340658	1	1	0
GSM340659	0	1	0
GSM340660	0	1	0
GSM340661	1	1	0
GSM340662	1	1	1
GSM340663	1	1	1
GSM340664	0	1	0
GSM340665	1	1	1
GSM340666	0	1	0
GSM340667	0	0	0
GSM340668	0	1	0
GSM340669	0	1	0
GSM340670	0	1	0
GSM340671	1	1	1
GSM340672	1	1	1
GSM340673	0	0	0
GSM340674	0	1	1
GSM340675	1	1	1
GSM340676	1	1	0
GSM340677	0	1	1
GSM340678	1	1	1
GSM340679	1	1	0
GSM340680	1	1	0
GSM340681	1	1	1
GSM340682	1	1	0
GSM340683	0	1	0
GSM340684	1	1	1
GSM340685	1	1	0
GSM340686	1	1	0
GSM340687	1	0	0
GSM340688	1	1	0
GSM340689	1	0	0
GSM340690	1	1	0
GSM340691	0	0	0
GSM340692	0	1	0
GSM340693	1	0	1
GSM340694	1	1	1
GSM340695	0	1	0
GSM340696	1	1	1
GSM340697	0	1	1
GSM340698	1	1	1
GSM340699	1	1	0
GSM340700	1	1	1
GSM340701	0	0	1
GSM340702	0	0	0
GSM340703	0	1	0
GSM340704	1	1	1
GSM340705	1	1	1
GSM340706	1	1	1
GSM340707	0	1	0
GSM340708	1	1	1
GSM340709	0	0	0
GSM340710	1	1	1
GSM340711	0	0	0
GSM340712	1	1	1
GSM340713	0	1	0
GSM340714	1	1	1
GSM340715	0	1	0
GSM340716	1	0	0
GSM340717	0	1	0
GSM340718	0	1	0
GSM340719	0	1	0
GSM340720	0	1	1
GSM340721	1	1	1
GSM340722	1	0	0
GSM340723	1	0	1
GSM340724	0	1	0
GSM340725	1	1	1
GSM340726	0	1	0
GSM340727	1	1	0
GSM340728	1	0	1
GSM340729	1	1	0
GSM340730	1	1	0
GSM340731	1	1	1
GSM340732	1	0	1
GSM340733	0	1	0
GSM340734	0	1	0
GSM340735	1	1	0
GSM340736	1	1	1
GSM340737	0	1	0
GSM340738	1	1	0
GSM340739	1	1	0
GSM340740	1	1	0
GSM340741	0	1	0
GSM340742	0	0	0
GSM340743	1	1	0
GSM340744	1	1	1
GSM340745	1	0	1
GSM340746	1	1	1
GSM340747	1	1	0
GSM340748	0	1	0
GSM340749	0	1	0
GSM340750	1	1	0
GSM340751	0	1	0
GSM340752	1	0	1
GSM340753	0	0	0
GSM340754	0	1	0
GSM340755	0	1	1
GSM340756	1	0	0
GSM340757	0	1	1
GSM340758	0	0	1
GSM340759	0	1	1
GSM340760	1	1	1
GSM340761	1	1	1
GSM340762	1	1	1
GSM340763	1	1	0
GSM340764	0	1	0
GSM340765	0	1	1
GSM340766	1	1	1
GSM340767	1	0	0
GSM340768	0	1	0
GSM340769	0	1	1
