# Supplementary material for: Construction and External Validation of a Ferroptosis-Related Gene Signature of Predictive Value for the Overall Survival in Bladder Cancer
Source: Front Mol Biosci. 2021 May 21;8:675651. doi: 10.3389/fmolb.2021.675651 (PMC8175978; doi:10.3389/fmolb.2021.675651)
Supplement: Supplementary file 1 [file DataSheet1.ZIP › Supplementary files/Supplementary table9.txt]

Id	futime	fustat	Age	Gender	Grade	Stage	T	M	N	ALOX5	FANCD2	HMGCR	FADS2	riskScore	risk
TCGA-BL-A0C8	40.63333333	0	73	1	1	1	T1	M0	NX	6.362293545	2.617581931	3.717024319	1.258502844	5.118621133	0
TCGA-CF-A9FM	13.26666667	0	50	1	1	1	T1	M0	N0	6.680933322	1.37428667	3.143395868	0.441196187	-0.618104174	0
TCGA-2F-A9KT	78.4	0	83	1	1	2	T2b	M0	N0	2.863763255	2.259310758	3.413537354	1.481605327	10.40908291	0
TCGA-4Z-AA7O	17.06666667	0	64	1	1	2	T2a	M0	N0	6.084841333	1.547581605	3.218945108	0.732707868	1.461735531	0
TCGA-4Z-AA7W	28	0	55	1	1	2	T2a	M0	N0	3.144756771	2.163483275	2.388880267	2.094751902	7.951392065	0
TCGA-4Z-AA7Y	50.73333333	0	60	1	1	2	T2a	M0	N0	5.185848313	2.062577319	5.251575952	6.076841031	17.89711333	1
TCGA-4Z-AA80	0.633333333	1	73	1	1	2	T2a	M0	N0	2.012851822	2.841048854	5.454622717	5.413013151	24.68164849	1
TCGA-4Z-AA81	42.33333333	1	80	1	1	2	T2b	M0	N0	5.272754432	2.183564324	2.838917489	0.362925419	2.556175896	0
TCGA-4Z-AA83	67.46666667	0	52	1	1	2	T2a	M0	N0	5.194674919	1.301117011	3.126987719	1.483043898	3.567559242	0
TCGA-BT-A20J	19.3	1	75	1	1	2	T2b	MX	N0	4.083632072	1.919910182	2.776463459	3.38026856	8.823566491	0
TCGA-BT-A20W	8.466666667	1	71	1	1	2	T2b	M0	N0	4.422614484	3.010077473	3.827637152	3.341778576	12.989286	0
TCGA-BT-A3PK	10.1	1	80	1	1	2	T2b	MX	N0	2.474195639	2.749839508	2.905859181	1.810217273	11.21346012	0
TCGA-BT-A42C	29.1	0	64	1	1	2	unknow	M0	N0	4.046593208	2.551702541	3.87764316	5.513722859	16.36701385	1
TCGA-C4-A0F0	1.966666667	0	60	1	1	2	T2b	M0	N0	0.766875066	2.13124836	3.382015334	1.114918009	13.35590489	0
TCGA-CF-A3MG	12.3	0	48	1	0	2	T2	M0	N0	6.400384567	2.70335656	3.588365649	2.446256759	6.736519811	0
TCGA-CF-A3MH	13.26666667	0	75	1	0	2	T2	M0	N0	5.483314374	1.530267551	2.072822338	0.927194159	-0.210296948	0
TCGA-CF-A3MI	12.33333333	0	62	1	0	2	T2	M0	N0	4.229483331	0.880572142	2.528927073	0.431295609	1.301651543	0
TCGA-CF-A47S	11.1	0	41	1	0	2	T2	M0	N0	6.618029373	1.187941265	2.375699235	0.488234772	-2.821930232	0
TCGA-CF-A47T	12.83333333	1	58	0	0	2	T2	M0	N0	4.799504922	1.102431716	2.439057118	1.169613346	1.595449581	0
TCGA-CF-A47V	12.63333333	0	52	1	1	2	T2	M0	N0	5.694859583	1.597075351	2.248213594	0.864350352	-0.105050572	0
TCGA-CF-A47W	12.26666667	0	42	1	0	2	T2	M0	N0	6.107581797	1.659381619	2.599293272	0.905322708	0.25327337	0
TCGA-CF-A47X	12.8	0	60	1	0	2	T2	M0	N0	4.680070569	1.271832609	2.609363982	0.347083132	1.292489854	0
TCGA-CF-A47Y	12.43333333	0	55	1	0	2	T2	M0	N0	5.459006945	1.391701192	2.140892824	0.366439276	-1.127582525	0
TCGA-CF-A5U8	13.3	0	59	1	0	2	T2	M0	N0	7.100307009	1.406217729	2.507292558	0.208489542	-3.386319958	0
TCGA-CF-A5UA	12.16666667	0	67	1	0	2	T2	M0	N0	4.526767448	1.505103837	2.594592499	0.721160101	2.56209507	0
TCGA-CF-A7I0	12.26666667	0	54	1	0	2	T2	M0	N0	5.897456572	2.281425559	3.604648998	1.279130714	5.072620897	0
TCGA-CF-A8HX	11.5	0	55	0	1	2	T2	M0	N0	4.487060527	1.918382418	2.363522385	1.223198869	3.587785844	0
TCGA-CF-A8HY	11.5	0	59	1	1	2	T2	M0	N0	1.379878207	1.292772916	2.691294068	2.232760514	10.57379407	0
TCGA-CF-A9FF	12.03333333	0	52	1	1	2	T2	M0	N0	5.62598114	1.908640004	3.905477987	4.255371565	10.35231103	0
TCGA-DK-A1A5	2.166666667	1	79	1	1	2	T2b	M0	N0	3.91110384	2.262668276	3.75313169	2.668645626	11.26426484	0
TCGA-DK-A2I1	18.2	0	73	0	1	2	T2b	M0	N0	4.321386983	1.589358421	3.034569477	2.471943604	7.022782765	0
TCGA-DK-A3IS	50.96666667	0	68	1	1	2	T2a	M0	N0	4.97264441	2.477989144	3.690526607	2.934500838	9.972839311	0
TCGA-DK-A3IU	23.53333333	1	58	1	1	2	T2b	M0	N0	3.783711225	1.719052858	2.427878328	2.566031868	6.787516252	0
TCGA-DK-A3IV	9.8	1	60	1	1	2	unknow	M0	NX	5.083197622	2.332322686	3.137659425	1.268124142	5.403057992	0
TCGA-DK-A6AV	65.06666667	0	82	0	1	2	T2a	M0	N0	4.819463821	2.7459885	3.680040741	0.910331875	7.545781617	0
TCGA-DK-A6AW	54.03333333	0	70	1	1	2	T2a	M0	N0	5.446680373	1.498944216	2.697724676	0.635036835	1.001007162	0
TCGA-DK-A6B0	77.66666667	0	61	1	1	2	T2b	M0	N0	6.600359414	1.304315359	2.906077263	1.562788988	0.53128874	0
TCGA-DK-A6B1	68.3	0	67	1	1	2	T2a	M0	N0	4.904874223	2.208194162	3.308051227	1.257980339	5.934152177	0
TCGA-DK-A6B6	37.16666667	0	57	1	1	2	unknow	MX	NX	5.994438299	1.558430265	3.524957559	1.085039116	3.016607968	0
TCGA-DK-AA6M	52.73333333	0	64	0	1	2	T2	M0	N0	3.180548271	1.887162212	3.029733976	1.707326882	8.461258832	0
TCGA-DK-AA6P	15.23333333	0	72	0	1	2	unknow	M0	N0	3.842555512	2.118100204	3.199569174	1.404384356	7.656075959	0
TCGA-DK-AA6T	19.06666667	0	63	1	1	2	unknow	M0	N0	3.218586523	2.903454239	3.238198811	1.944879805	11.23241962	0
TCGA-DK-AA6U	19.26666667	0	64	1	unknow	2	unknow	M0	N0	4.046495426	3.26291613	4.269219458	5.580017011	18.85179718	1
TCGA-DK-AA6W	13.83333333	1	78	1	1	2	T2	M0	N0	2.841235888	3.238792514	3.969906575	4.756287306	18.92615657	1
TCGA-DK-AA6X	15.56666667	0	63	1	1	2	unknow	M0	N0	4.953572093	2.072236855	2.974424319	2.498988879	6.653733446	0
TCGA-DK-AA71	13.83333333	0	71	1	1	2	T2b	M0	N0	4.735269792	1.843123195	3.48467308	5.11396798	12.09502977	0
TCGA-DK-AA76	12.2	0	64	0	1	2	unknow	M0	N0	5.071461504	2.669193936	4.742181954	4.142290893	14.84966147	1
TCGA-DK-AA77	20.6	0	61	1	1	2	T2a	M0	N0	5.554517329	2.152275593	4.04317212	4.007341737	10.91810739	0
TCGA-E5-A4U1	39.36666667	0	72	1	1	2	T2b	M0	N0	3.31711243	2.601578862	2.83302142	3.19705876	11.37550516	0
TCGA-E7-A3X6	30.13333333	1	70	1	0	2	T2	M0	NX	3.509431091	2.24295121	2.813303856	2.160717577	8.664666937	0
TCGA-E7-A3Y1	5.433333333	0	57	1	0	2	unknow	M0	N0	5.535679119	1.578073078	2.219045199	0.61753537	-0.31457848	0
TCGA-E7-A4IJ	22.46666667	1	56	1	1	2	T2b	M0	NX	6.43040789	2.058260034	3.364083514	2.362130111	4.738299101	0
TCGA-E7-A4XJ	2.266666667	1	66	1	1	2	T2	M0	N0	4.456620216	1.61307567	2.677986693	0.71124097	3.100315901	0
TCGA-E7-A519	16.93333333	0	72	1	1	2	T2b	M0	NX	5.325062549	0.958443156	1.533288737	0.762597571	-2.690457692	0
TCGA-E7-A541	25.93333333	1	66	1	1	2	T2b	MX	N0	5.355963814	2.107536563	2.40785849	1.517894974	2.930594381	0
TCGA-E7-A5KE	0.566666667	0	78	0	1	2	T2a	M0	N0	3.493289946	3.580100852	3.573351499	2.578886799	13.89084893	0
TCGA-E7-A5KF	0.666666667	0	67	1	0	2	T2a	M0	N0	7.290562636	1.948298448	3.789201314	2.983804267	5.061835966	0
TCGA-E7-A677	27.33333333	0	81	1	0	2	T2b	M0	N0	4.928107819	2.231556826	3.709343578	1.246918185	6.98578502	0
TCGA-E7-A6ME	24.36666667	0	75	1	1	2	T2b	M0	NX	5.872391207	2.339610317	3.607178786	3.67905328	9.010688919	0
TCGA-E7-A6MF	25	0	37	1	0	2	T2a	M0	NX	5.005817195	1.389718232	3.294781734	0.401722311	2.826114546	0
TCGA-E7-A8O7	15.53333333	0	52	1	0	2	T2	M0	N0	6.747941866	1.717399399	3.327527854	0.638127604	0.704369134	0
TCGA-E7-A8O8	0.433333333	0	59	1	1	2	T2	M0	N0	4.177072651	2.389942029	2.300143351	0.736648513	4.110038953	0
TCGA-E7-A97P	14.56666667	1	73	1	1	2	T2	M0	NX	2.673972439	2.157363267	3.413374331	1.494992573	10.58619574	0
TCGA-FD-A3B6	33.5	1	75	1	1	2	T2b	MX	N0	3.608823433	2.699967991	2.997281748	1.481835719	8.763720523	0
TCGA-FD-A3B8	12.8	0	56	1	1	2	T2b	MX	N0	3.718392316	1.932023364	2.637947523	3.42170064	9.213358161	0
TCGA-FD-A3N5	22.83333333	1	69	1	1	2	T2b	MX	N0	0.957327969	1.562553585	3.716887763	1.425397535	13.31558958	0
TCGA-FD-A3N6	28.36666667	0	43	0	1	2	T2b	MX	N0	0.572094925	2.101921312	4.627001503	1.573847106	17.69277022	1
TCGA-FD-A3NA	61.5	0	60	1	1	2	T2b	MX	N0	3.917375421	2.140568288	3.950720351	3.887327374	13.46606448	0
TCGA-FD-A43P	27.73333333	0	74	1	1	2	T2a	MX	N0	4.689394778	3.512371022	3.86319313	3.411318175	13.64892247	0
TCGA-FD-A43X	3.666666667	0	84	1	1	2	T2a	MX	N0	4.79096904	1.438274751	2.860086191	0.649869075	2.545648018	0
TCGA-FD-A5BR	27.1	0	57	1	1	2	T2b	MX	N0	6.037048308	1.789019308	2.864066266	1.301534386	1.954540193	0
TCGA-FD-A5BU	19.6	0	76	0	1	2	T2b	MX	N0	2.506187566	1.469644292	3.321395786	2.571161279	11.04834705	0
TCGA-FD-A62P	6.366666667	1	76	1	1	2	T2b	MX	N0	5.454024508	2.68275733	3.743575286	2.698650333	9.244753051	0
TCGA-G2-A2EC	23.2	1	58	0	1	2	unknow	M0	N0	5.672137057	1.028233899	2.35790018	3.110880356	2.69248615	0
TCGA-G2-A2EF	62.8	0	50	1	1	2	unknow	M0	N0	1.513026785	2.509794383	3.413796609	2.011062622	14.19329245	1
TCGA-G2-A2EJ	48.66666667	0	56	0	1	2	unknow	M0	N0	0.32632576	1.336587322	4.237784725	0.380627614	13.79066859	0
TCGA-G2-A2EK	16.16666667	0	57	1	1	2	unknow	M0	N0	5.863200813	1.350554954	3.439501068	1.305222868	2.985322675	0
TCGA-G2-A2EL	27.3	1	77	1	1	2	unknow	M0	N0	2.105201347	3.360656579	4.997917861	5.094817085	23.77423495	1
TCGA-G2-A2ES	33.46666667	1	85	1	1	2	T3b	M0	N0	1.844656007	2.489386738	4.638660646	4.594395673	20.86959411	1
TCGA-G2-A3IB	7.333333333	1	66	1	1	2	unknow	MX	NX	0.783770765	1.772439737	3.74096209	3.621917064	17.54899282	1
TCGA-G2-A3IE	20.4	1	51	1	1	2	unknow	MX	NX	5.868133106	2.640488127	2.141612626	0.253813108	0.296335127	0
TCGA-G2-A3VY	17.86666667	0	66	1	1	2	unknow	unknow	unknow	4.063257007	2.987468403	3.417794063	2.257339262	10.80967039	0
TCGA-G2-AA3B	66.93333333	0	75	0	1	2	T2	M0	N0	4.828155783	2.053563542	2.860180969	0.877032345	3.99296575	0
TCGA-GC-A3BM	21.7	1	70	1	1	2	T2b	M0	N0	4.600444608	1.980359879	3.63691806	1.249274817	6.925450902	0
TCGA-GC-A3OO	16.03333333	0	79	1	1	2	T2b	M0	N0	5.603308843	2.881212165	3.384024242	1.653575075	6.743346983	0
TCGA-GC-A3RC	16.13333333	0	59	1	1	2	T2b	M0	N0	1.843519213	1.945427542	4.212314082	1.563397827	13.94490936	0
TCGA-GD-A3OS	21.26666667	0	54	0	1	2	unknow	MX	NX	1.997759198	2.493089053	3.028658787	3.995479092	15.36956189	1
TCGA-GD-A76B	7.466666667	0	86	0	1	2	T2b	MX	N0	3.862253001	2.331659361	2.916128062	3.831500308	11.08629205	0
TCGA-GU-A764	20.33333333	0	66	1	1	2	T2b	MX	N0	2.86285166	1.634738692	2.5572069	1.59015071	7.127716032	0
TCGA-GU-A766	16	0	62	1	1	2	T2a	MX	N0	2.450264789	2.242003049	2.824241993	1.186340179	9.102966942	0
TCGA-GV-A3JW	21.63333333	0	74	1	1	2	T2	MX	NX	3.899739254	4.22172399	4.418108296	5.119163583	20.59662168	1
TCGA-GV-A3QH	8.6	1	67	1	1	2	unknow	MX	NX	5.099318772	2.907196415	3.539008639	4.452619813	12.53340926	0
TCGA-GV-A40E	8.7	1	75	1	1	2	unknow	MX	NX	3.127349665	2.356259334	3.017119297	1.172943166	8.567380285	0
TCGA-GV-A40G	19.33333333	0	77	1	1	2	T2a	MX	N0	4.520771722	2.549939697	3.272389641	1.28678595	7.232700752	0
TCGA-GV-A6ZA	23.03333333	0	54	1	1	2	T2b	MX	N0	3.225321363	3.720898975	3.25788231	2.68937655	13.98211577	0
TCGA-K4-A3WV	21.53333333	0	77	0	1	2	T2b	MX	N0	1.151289288	2.719569203	3.757939579	5.92044528	22.318346	1
TCGA-K4-A4AC	9.266666667	1	83	1	1	2	T2b	MX	N0	1.94943819	1.946525762	2.231183541	0.801027255	7.281956047	0
TCGA-K4-A54R	28.06666667	0	59	1	1	2	T2b	MX	N0	2.331855955	2.272093381	3.059655	3.436286057	13.54315431	0
TCGA-K4-A5RJ	17.96666667	0	75	1	1	2	T2b	MX	N0	4.030428782	2.301553408	2.448528603	5.383289912	11.91828489	0
TCGA-KQ-A41R	45	0	80	0	1	2	T2	MX	N0	3.190700187	2.086974958	2.984190481	0.719387529	7.143139156	0
TCGA-LT-A5Z6	15.8	0	56	1	1	2	unknow	MX	NX	5.626208404	2.507050208	3.82673253	5.28758237	12.8925239	0
TCGA-LT-A8JT	21.36666667	0	69	0	1	2	T2a	M0	N0	6.397432146	1.730606918	3.354063929	0.359858135	1.005345435	0
TCGA-PQ-A6FI	12.4	0	70	1	1	2	T2a	MX	N0	0.864202075	2.068444157	3.773542775	0.570083409	13.24361557	0
TCGA-UY-A78O	77.06666667	0	75	0	1	2	T2	MX	N0	5.182881758	1.961610735	3.188015511	2.934742748	7.278549559	0
TCGA-UY-A78P	79.33333333	0	78	0	1	2	T2	MX	N0	4.281549152	1.844475643	2.680410781	1.350708827	4.869647721	0
TCGA-UY-A8OD	114.4	0	68	0	1	2	T2b	MX	N0	5.802630096	1.470551442	2.564270603	3.61477815	4.627259468	0
TCGA-UY-A9PH	52.03333333	0	73	1	1	2	T2b	MX	N0	4.39733134	2.885616727	3.965352104	2.192851594	11.36025898	0
TCGA-XF-A8HB	45.66666667	0	50	0	1	2	T2b	MX	N0	3.211872413	2.34061126	3.229100893	0.765365856	8.305569017	0
TCGA-XF-A9SH	65.7	1	65	0	1	2	T2b	M0	N0	5.795998064	1.412828124	2.758767511	0.664580594	0.406707515	0
TCGA-XF-A9SI	80.76666667	0	73	0	1	2	T2b	MX	N0	4.474269244	2.607466675	3.225846526	4.629636388	12.56183115	0
TCGA-XF-AAME	94.26666667	1	64	0	1	2	T2b	MX	N0	3.977011511	1.534201581	3.299772895	2.392241027	8.131272075	0
TCGA-XF-AAML	7.733333333	1	75	1	1	2	T2b	MX	N0	4.941528914	2.893128215	3.770243394	5.787654995	15.51221419	1
TCGA-XF-AAMQ	72.56666667	0	59	0	1	2	T2a	MX	N0	5.074293915	2.74432818	2.787841351	1.466207366	5.575648071	0
TCGA-XF-AAN2	62.3	1	73	1	1	2	T2b	MX	N0	4.566076573	2.087600994	3.65950333	1.571776788	7.757837323	0
TCGA-YC-A89H	19.1	0	78	0	1	2	unknow	MX	unknow	2.376753516	2.103143091	3.687544493	1.70009343	12.08184025	0
TCGA-YC-A8S6	9.766666667	0	71	1	1	2	T2a	MX	N0	4.45180917	1.650473234	3.455605638	2.511329127	8.080631019	0
TCGA-YF-AA3L	12.13333333	0	47	0	1	2	T2b	MX	N0	5.117003031	1.330234833	1.792654235	1.117289435	-0.360776164	0
TCGA-YF-AA3M	13.83333333	0	57	1	1	2	T2a	MX	NX	4.603987085	2.425496634	3.444708275	5.325464132	13.65837567	0
TCGA-ZF-A9R2	21.4	0	75	1	1	2	T2b	M0	N0	4.140303404	2.095879535	3.703575833	2.905529204	10.77055247	0
TCGA-ZF-A9R3	31.63333333	1	53	0	1	2	T2	M0	NX	6.697686261	1.682087823	3.744016819	0.870565548	2.203999448	0
TCGA-ZF-A9R4	30.7	0	83	1	1	2	T2	M0	NX	5.023126693	3.062836146	3.251429616	0.272469489	5.624301158	0
TCGA-ZF-A9R7	22.16666667	0	76	0	1	2	unknow	M0	NX	4.012858256	2.347512309	2.484535688	2.786370949	8.047056622	0
TCGA-ZF-A9RE	3.533333333	1	78	0	1	2	unknow	MX	unknow	3.348911533	2.411175651	4.120395075	3.882054114	15.4618314	1
TCGA-ZF-A9RF	64.96666667	0	74	1	1	2	T1	M0	NX	3.083673255	3.163332555	3.374851834	3.607166947	14.94799785	1
TCGA-ZF-A9RL	90.1	0	61	1	1	2	unknow	MX	unknow	5.17254352	2.314959522	4.000407504	3.753681546	11.41246449	0
TCGA-ZF-A9RM	48.5	0	70	1	1	2	T0	MX	N0	6.281230689	3.085521535	4.782754519	3.3057994	12.20464021	0
TCGA-ZF-AA4X	68.13333333	0	56	1	1	2	T2	M0	NX	6.127845789	2.362166309	3.576325009	0.787098834	3.95223123	0
TCGA-ZF-AA51	57.13333333	0	69	0	1	2	T2	M0	NX	4.038239501	2.438190901	2.478197329	1.362202225	5.913590928	0
TCGA-ZF-AA53	58.7	0	60	1	1	2	T2	M0	NX	3.049303162	1.793046866	3.02901197	1.614458263	8.376995604	0
TCGA-2F-A9KQ	96.2	0	69	1	1	3	T3a	M0	N0	6.588027374	2.240090809	3.716039389	4.402341537	8.937534407	0
TCGA-2F-A9KR	106.1	1	59	0	1	3	T3a	M0	N0	3.125021355	1.975672003	4.45539101	2.376580449	13.57591374	0
TCGA-2F-A9KW	8.466666667	1	67	0	1	3	T3b	MX	N0	5.6649629	2.713939469	3.758824423	2.481900025	8.615837417	0
TCGA-4Z-AA7M	16.5	0	65	1	1	3	T3a	M0	N0	3.75947545	3.969787801	3.814890806	3.877741306	16.82181811	1
TCGA-4Z-AA7N	45.56666667	1	65	1	1	3	T3a	M0	N0	5.252065146	2.090188486	3.892632912	3.138234359	9.588465624	0
TCGA-4Z-AA7Q	17	1	79	1	1	3	T3a	M0	NX	2.499400225	1.566816615	3.098736704	0.726698535	7.749327322	0
TCGA-4Z-AA7S	35.46666667	1	66	1	1	3	T4a	M0	N0	6.126127073	2.555104201	4.449356676	1.644569282	7.990412648	0
TCGA-4Z-AA87	48.46666667	0	72	1	1	3	T4a	M0	N0	5.388367279	3.89237451	3.688789094	5.292568273	15.57693163	1
TCGA-5N-A9KI	2.533333333	1	76	0	1	3	T4	MX	NX	5.797941608	1.932300466	2.954668506	3.668579824	6.628208625	0
TCGA-5N-A9KM	17.66666667	1	73	0	1	3	T4a	MX	N0	1.65880695	1.082109178	2.336048824	1.007295984	6.792162625	0
TCGA-BL-A13I	7.433333333	1	57	0	1	3	T3	M0	N0	3.682754185	3.049402671	2.996477029	2.467773599	10.8346831	0
TCGA-BL-A3JM	6.833333333	1	62	1	1	3	T3	M0	N0	1.140321239	2.511256503	4.266153865	2.03368306	17.18354927	1
TCGA-BL-A5ZZ	12.56666667	0	80	0	1	3	T4a	MX	N0	2.581847969	1.673579941	3.208669574	3.297674778	12.13637459	0
TCGA-BT-A0S7	6.666666667	1	75	1	1	3	T4a	MX	N0	1.518357372	2.267972885	3.793844914	2.241619645	15.10235074	1
TCGA-BT-A0YX	13.33333333	1	70	0	1	3	T3b	M0	N0	3.326135777	1.730026884	3.740102928	1.456021783	9.393021729	0
TCGA-BT-A20N	26.5	1	72	1	1	3	T3a	MX	N0	4.183158556	3.737787336	4.817287613	5.408923427	20.68368584	1
TCGA-BT-A20O	12.33333333	1	75	1	1	3	T3a	MX	N0	3.98108636	2.684370827	2.948790889	4.228930255	12.24414582	0
TCGA-BT-A20P	18.13333333	1	81	0	1	3	T3a	M0	N0	3.473268695	1.773181099	3.339298895	2.412598637	9.642770186	0
TCGA-BT-A20U	15.16666667	1	70	0	1	3	T3a	M0	N0	2.566879435	2.602851636	3.748626532	5.024495218	18.06614257	1
TCGA-BT-A2LA	17.4	0	54	1	1	3	T3a	M0	N0	1.779610632	2.887336928	2.716676429	5.00933463	17.27691545	1
TCGA-BT-A2LB	16.4	1	73	0	1	3	T3a	M0	N0	6.1659035	2.235497313	2.871622103	1.834816775	3.417397037	0
TCGA-BT-A3PJ	26.3	0	76	1	1	3	T3b	M0	N0	1.837003065	2.288404929	2.788015359	1.27935956	10.36582694	0
TCGA-BT-A42E	36.93333333	0	74	1	1	3	T3a	M0	N0	2.361909815	2.011863064	3.04629041	1.399275566	9.757845741	0
TCGA-C4-A0F1	2.966666667	0	71	1	1	3	T3b	M0	N0	1.033278505	1.457813319	3.966476612	1.322056201	13.48056825	0
TCGA-C4-A0F6	23.33333333	0	82	0	1	3	T3b	M0	N0	4.888857199	1.921161705	3.48562776	1.942288911	6.972488713	0
TCGA-CF-A1HR	12.96666667	0	62	1	1	3	T3	M0	N0	4.963869886	2.370981669	3.093995319	2.168868241	6.99580128	0
TCGA-CF-A27C	14.16666667	0	52	1	1	3	T3	M0	N0	6.634103866	1.406100694	3.744066348	0.211478891	0.764495868	0
TCGA-CF-A3MF	12.76666667	0	34	1	0	3	T3	M0	N0	5.541005829	2.192409133	1.9546445	0.295608545	-0.378209402	0
TCGA-CF-A9FL	18.83333333	1	85	1	1	3	T3b	M0	N0	6.351361898	1.512138881	4.084652792	3.262498856	7.189401142	0
TCGA-CU-A0YN	13.1	1	60	1	1	3	T3a	M0	N0	2.443818532	1.882007928	4.048585829	2.197680169	13.28607181	0
TCGA-CU-A3KJ	18.73333333	0	75	1	1	3	T3b	M0	N0	1.815983998	2.071949686	4.414977085	0.882049026	13.70079723	0
TCGA-CU-A3YL	30.2	0	67	1	1	3	T4a	M0	N0	2.329956817	2.116701768	3.720561941	2.619542601	13.72767882	0
TCGA-CU-A5W6	1.866666667	1	70	1	1	3	T4a	M0	N0	5.066762578	1.398056438	3.924954985	5.498529485	12.42552396	0
TCGA-DK-A1AA	19.26666667	0	57	1	1	3	T3	M0	N0	6.03337961	1.298551576	3.259563558	1.273851833	2.046998493	0
TCGA-DK-A1AC	132.7	0	72	1	1	3	T3b	M0	N0	4.383851492	3.521668902	3.85330706	4.355567462	15.6865092	1
TCGA-DK-A1AE	16.36666667	0	84	1	1	3	T3	M0	N0	1.449273995	2.456299935	3.854238071	4.266248334	18.92962603	1
TCGA-DK-A1AG	15.83333333	0	65	1	1	3	T3	M0	N0	5.333022572	1.562113935	2.953417417	1.638550717	3.587655034	0
TCGA-DK-A2I4	127.8333333	0	79	1	1	3	T3b	M0	N0	4.687605516	1.876728314	3.073028247	3.156536575	8.070840172	0
TCGA-DK-A3IM	8.266666667	1	76	1	1	3	T3	M0	N0	0.60852323	2.675166685	3.583513067	3.011880771	18.19079004	1
TCGA-DK-A3IN	8.333333333	1	72	1	1	3	T4a	M0	N0	4.595906408	4.075304144	3.214390156	2.981518603	12.47742813	0
TCGA-DK-A3IQ	17.96666667	1	74	1	1	3	T3	M0	N0	4.007831475	0.798675582	2.042347714	2.796492891	3.980911862	0
TCGA-DK-A3IT	21.6	0	62	1	1	3	T3	M0	N0	2.915466978	3.109335483	3.892626113	4.992605756	18.71247119	1
TCGA-DK-A3WW	21.1	0	57	1	1	3	T3	M0	N0	2.499534933	1.607368193	2.855644525	0.676094058	7.098985523	0
TCGA-DK-A3WX	10.7	1	67	0	1	3	T3	M0	N0	2.746114947	2.139237977	3.430599875	1.584386269	10.6061521	0
TCGA-DK-A3WY	165.5666667	0	67	0	1	3	T3	M0	N0	5.098245207	3.139482101	2.351615892	2.522699343	6.776867465	0
TCGA-DK-A3X1	66.96666667	0	78	0	1	3	T3	M0	N0	3.975364219	2.011420497	2.156455191	2.518839005	6.189546605	0
TCGA-DK-AA6S	168.3333333	0	60	1	1	3	T3b	M0	N0	4.074245098	1.781303893	2.484321712	2.215690399	5.970404746	0
TCGA-DK-AA74	56.93333333	0	75	1	1	3	T3	M0	N0	3.112772349	1.662252449	2.0469031	3.28747392	8.033457469	0
TCGA-DK-AA75	11.33333333	1	82	1	1	3	T3	M0	N0	3.036541137	2.074657165	2.763064989	4.149086986	12.21055158	0
TCGA-E7-A678	26.6	0	55	1	0	3	T3	M0	N0	6.672671428	1.301276248	1.796329871	0.176912114	-4.740262594	0
TCGA-E7-A7DU	0.933333333	0	73	1	0	3	T3	M0	N0	5.199224746	1.748868651	3.202667057	1.614728216	4.810376956	0
TCGA-E7-A7PW	13.86666667	0	63	1	1	3	T3a	M0	NX	6.159564202	2.02208262	2.384833127	3.75660062	4.7557827	0
TCGA-E7-A7XN	14.26666667	0	66	1	1	3	T3	M0	N0	2.01540515	1.892242571	3.001905443	0.457782752	8.569342941	0
TCGA-E7-A85H	13.13333333	0	64	1	1	3	T3	M0	N0	4.382473589	3.556191501	4.113394627	1.5387656	12.01430206	0
TCGA-FD-A3B3	32.46666667	1	74	0	1	3	T3	MX	N0	2.551921515	2.373737568	3.288690034	1.569196495	11.00240415	0
TCGA-FD-A3B4	17	1	55	0	1	3	T4a	MX	N0	1.775865134	1.97710624	3.994417706	2.167605528	14.49955237	1
TCGA-FD-A3B7	4.066666667	1	66	1	1	3	T3a	MX	N0	3.004506426	2.209492981	2.797047021	2.562334265	10.11705065	0
TCGA-FD-A3SN	29.56666667	0	79	1	1	3	T3b	MX	N0	2.640508025	2.435083414	3.422206488	2.209432778	12.31779944	0
TCGA-FD-A3SP	26.1	0	60	1	1	3	T3b	MX	N0	3.966558746	2.134737786	2.607955908	3.119812322	8.584602552	0
TCGA-FD-A43N	23.3	0	76	1	1	3	T3a	MX	N0	4.083240605	2.255947522	3.534923176	2.808847957	10.57567662	0
TCGA-FD-A43S	15.16666667	0	71	0	1	3	T3b	MX	N0	5.812412996	1.275561365	2.246849797	2.155787436	1.102340973	0
TCGA-FD-A43Y	15.8	1	65	1	1	3	T4	MX	N0	3.249319726	2.300001859	3.390635634	2.724944237	11.67324248	0
TCGA-FD-A5BS	54.63333333	0	68	1	1	3	T3b	MX	N0	4.803898622	1.367187642	1.973507317	3.937397127	5.201545351	0
TCGA-FD-A5BT	10.93333333	1	84	1	1	3	T3b	MX	N0	2.65407826	1.207189444	1.977464943	3.676230167	8.445835206	0
TCGA-FD-A5BV	5.433333333	1	47	0	1	3	T3b	MX	N0	5.262755984	2.906832887	2.613919855	0.980262621	4.308271117	0
TCGA-FD-A5BY	8.366666667	0	63	0	1	3	T3a	MX	N0	2.827455867	2.726344934	2.709617521	3.226047595	12.22628417	0
TCGA-FD-A5C1	59.73333333	0	61	0	1	3	T3b	MX	N0	3.572887244	1.469540626	2.575531623	1.589190129	5.560880516	0
TCGA-FD-A62N	2.733333333	0	69	1	1	3	T3b	MX	N0	4.153913129	1.566686097	2.006793859	2.672867701	4.869022968	0
TCGA-FD-A62S	13.53333333	1	60	0	1	3	T3b	MX	N0	3.614133829	2.076977341	3.119711411	2.620733487	9.699153047	0
TCGA-FD-A6TB	19.06666667	0	82	1	1	3	T3a	MX	N0	5.071757093	2.2045195	2.634286111	2.651684099	6.020998231	0
TCGA-FD-A6TC	6.233333333	0	79	0	1	3	T4a	MX	N0	3.279230133	1.751418301	2.819167649	1.371787445	6.936520907	0
TCGA-FD-A6TD	12.86666667	1	77	1	1	3	T3a	MX	N0	4.077908639	1.74459427	3.306123827	2.005580718	7.750586079	0
TCGA-FD-A6TK	11	0	60	1	1	3	T3a	MX	N0	2.709516067	2.122656155	3.393202966	4.352459816	14.89766957	1
TCGA-FJ-A3ZF	17.46666667	0	73	1	1	3	unknow	M0	N0	1.663661135	3.377202061	3.566595994	1.79159239	15.61045874	1
TCGA-FJ-A871	9.066666667	1	49	1	1	3	T3b	MX	NX	1.392066235	1.868388477	2.065281744	2.761409961	10.80079035	0
TCGA-FT-A3EE	3.3	1	80	0	1	3	T4a	MX	N0	3.971754138	2.006248826	3.934169232	2.09706665	10.25279997	0
TCGA-G2-A2EO	60.13333333	1	69	1	1	3	T3a	M0	N0	3.503890598	1.827860476	4.029214331	4.197432172	14.33322292	1
TCGA-GC-A3I6	21	1	45	1	1	3	T3a	M0	N0	3.26650397	2.541270735	3.497091139	2.140904273	11.46011514	0
TCGA-GC-A3RB	19.4	0	54	1	1	3	T3b	M0	N0	4.089338822	3.752367533	3.948793319	2.162664433	13.46514129	0
TCGA-GC-A3RD	14.26666667	0	83	0	1	3	T3a	M0	N0	4.081584204	2.228783912	3.17575915	2.828099612	9.602263113	0
TCGA-GC-A3WC	18	0	80	0	1	3	T3	MX	N0	2.575748704	2.116115524	3.569763273	3.168007348	13.73713112	0
TCGA-GC-A4ZW	0.5	0	71	1	1	3	T3a	M0	N0	3.494598656	2.895803018	3.561930952	2.001992068	11.66263614	0
TCGA-GD-A6C6	2.233333333	0	64	1	1	3	T3a	MX	N0	4.117484773	3.242473092	1.984188657	0.495173345	4.603220071	0
TCGA-GU-A42Q	11.46666667	1	67	1	1	3	T3b	M0	N0	1.094176604	2.575805571	3.381151835	5.211597099	20.03486415	1
TCGA-GU-A763	33.23333333	0	72	1	1	3	T4	M0	N0	5.721993792	1.930202164	2.831719184	0.304153186	1.143221654	0
TCGA-GU-AATQ	7.1	1	68	1	1	3	T3b	MX	N0	2.586921792	2.038990958	3.097850271	4.862138914	14.98127213	1
TCGA-GV-A3JX	19.36666667	0	59	1	1	3	T3b	MX	N0	3.635128662	2.281278361	3.027277397	1.62873814	8.238436558	0
TCGA-GV-A3QI	37	0	47	1	1	3	T3b	MX	N0	3.908088497	3.595525143	3.063555058	2.78698082	12.12954733	0
TCGA-H4-A2HO	1.533333333	0	53	1	1	3	T4a	MX	N0	6.949539602	2.264439447	3.781705919	0.445320637	2.268918586	0
TCGA-HQ-A5NE	12.33333333	1	57	1	1	3	T3	M0	N0	5.514600133	1.899177178	2.991269497	1.50297211	3.77611684	0
TCGA-K4-A3WS	25.36666667	0	66	1	1	3	T3a	MX	N0	4.962334777	2.028609462	3.060764747	2.676701822	7.064870925	0
TCGA-K4-A3WU	3.5	0	87	1	1	3	T4a	MX	N0	4.347512592	2.576556965	3.23445089	4.823339214	13.06395885	0
TCGA-K4-A4AB	2.533333333	0	76	1	1	3	T4a	MX	N0	3.108375747	0.870582197	2.696372693	2.382435684	6.855799682	0
TCGA-K4-A5RH	9.2	0	69	1	1	3	T3a	MX	N0	4.075993775	2.604735095	2.337205275	3.439616755	9.051009741	0
TCGA-K4-A5RI	11.86666667	1	67	0	1	3	T3a	MX	N0	4.571120373	1.693091256	2.711819972	2.280614004	5.599883227	0
TCGA-K4-A6FZ	1.833333333	0	75	0	1	3	T3a	MX	N0	5.618157296	1.605698658	3.287707061	0.660153545	2.496457339	0
TCGA-K4-AAQO	11.96666667	0	56	1	1	3	T3a	MX	N0	4.521290747	2.334803081	4.182020843	2.80777757	11.64012298	0
TCGA-KQ-A41N	53.46666667	0	73	1	1	3	T3b	M0	N0	0.801346836	1.773751215	2.30920064	0.780880932	9.239888426	0
TCGA-KQ-A41Q	12.03333333	0	89	1	1	3	T3b	MX	N0	4.695569068	2.743138573	3.463035164	1.193771113	7.636368793	0
TCGA-KQ-A41S	1.166666667	0	87	0	1	3	T4a	MX	NX	5.070539171	2.639214564	2.879646175	1.142591844	5.11983988	0
TCGA-MV-A51V	13.66666667	0	75	1	1	3	T3a	M0	N0	4.933712369	2.067579177	3.375888946	2.318906526	7.466263971	0
TCGA-PQ-A6FN	16.9	0	78	0	1	3	T3a	MX	N0	1.59051244	1.93739562	2.174809703	1.287500073	8.538924637	0
TCGA-R3-A69X	14.43333333	0	70	1	1	3	T3a	M0	N0	4.927221395	2.37012298	3.230303402	5.951317357	13.37510611	0
TCGA-S5-AA26	16.76666667	0	46	1	1	3	T3a	MX	N0	4.453933669	2.595177322	3.176692655	1.741617558	7.901481433	0
TCGA-SY-A9G5	39.53333333	0	66	1	1	3	T4a	M0	N0	4.071839881	1.562608288	2.387684574	1.773417022	4.610297256	0
TCGA-UY-A9PA	35.73333333	0	48	1	1	3	T3a	MX	N0	6.225057398	1.479643957	2.922238388	0.496078296	-0.085204839	0
TCGA-UY-A9PB	29.96666667	0	49	1	1	3	T3a	MX	N0	2.896557259	2.523699946	2.440028897	2.033752471	9.124949815	0
TCGA-UY-A9PD	18.06666667	0	80	1	1	3	T3a	MX	N0	6.018445235	2.17976549	4.129641585	4.369758902	10.91861651	0
TCGA-XF-A8HD	98.8	0	77	1	1	3	T3a	MX	N0	4.629312901	1.728467377	2.655331677	1.296771609	3.861460376	0
TCGA-XF-A8HE	127.2333333	0	47	1	1	3	T3b	MX	N0	3.601821291	2.429058863	4.821087702	2.169702168	14.2015529	1
TCGA-XF-A8HF	98.46666667	1	80	1	1	3	T3a	M0	N0	4.543320176	1.951980864	2.626510861	2.843458511	6.796665279	0
TCGA-XF-A8HG	15.56666667	1	69	1	1	3	T3b	MX	N0	5.456507528	2.9500305	3.549346345	0.72212271	6.116697224	0
TCGA-XF-A9SM	34.93333333	0	76	1	1	3	T3b	MX	N0	3.529374954	2.652753785	3.084363321	2.234039253	10.23583641	0
TCGA-XF-A9SP	15.13333333	1	59	1	1	3	T3b	MX	N0	4.357044509	1.626987607	2.415073115	1.807937653	4.335175648	0
TCGA-XF-A9ST	4.266666667	1	68	1	1	3	T3b	MX	N0	2.232238016	3.003552587	4.343383659	2.61315042	17.2230816	1
TCGA-XF-A9T0	26.63333333	0	68	1	1	3	T3b	MX	N0	3.323163523	2.816248871	3.772475843	3.215862144	14.29756667	1
TCGA-XF-A9T2	19.16666667	1	54	1	1	3	T3b	MX	N0	1.702554268	2.27108857	3.091145157	2.760626335	13.7170377	0
TCGA-XF-A9T6	2.133333333	0	88	0	1	3	T3b	MX	N0	4.351939928	2.132142817	2.554118518	2.982958174	7.513834962	0
TCGA-XF-A9T8	13.93333333	1	64	1	1	3	T3b	MX	N0	3.280261664	1.952566541	3.140072675	1.405397193	8.219877191	0
TCGA-XF-AAMG	112.1333333	0	49	1	1	3	T4a	MX	N0	2.641532157	3.285262826	3.421431221	3.669963306	16.21169291	1
TCGA-XF-AAMJ	55.66666667	1	70	1	1	3	T3b	M0	N0	3.686591288	1.940545655	2.584028534	2.972251876	8.437177682	0
TCGA-XF-AAMR	93	0	48	1	1	3	T3b	MX	N0	5.001194688	1.396459837	3.095617962	2.06692201	4.937256686	0
TCGA-XF-AAMX	6.866666667	1	87	0	1	3	T3b	MX	N0	4.291490843	3.796383867	4.519779021	1.170937098	13.13586312	0
TCGA-XF-AAMY	100.3666667	0	78	1	1	3	T3b	MX	N0	5.720407897	2.459502178	3.511541412	2.005646465	6.628006482	0
TCGA-XF-AAN1	31.36666667	1	75	0	1	3	T4a	M0	N0	5.477218804	2.26755827	3.738325775	1.474309356	6.480573859	0
TCGA-XF-AAN4	27.43333333	1	77	0	1	3	T3b	MX	N0	3.358977668	0.999367817	2.295506163	2.059442501	5.06345992	0
TCGA-XF-AAN5	76.43333333	0	61	0	1	3	T3b	MX	N0	2.223247995	2.411085871	3.76508065	1.080204661	12.17412283	0
TCGA-XF-AAN8	3.933333333	1	74	0	1	3	T3b	MX	N0	3.423709527	0.468139519	2.043318255	2.015467596	3.204748106	0
TCGA-ZF-A9R0	22.66666667	1	82	1	1	3	T3b	M0	NX	5.701964285	1.490195803	3.31869211	1.497334912	3.524864147	0
TCGA-ZF-A9R5	36.33333333	0	59	1	1	3	T3	M0	N0	5.819237712	1.527661409	2.787504556	0.19496892	-0.082227093	0
TCGA-ZF-A9RC	95.6	0	77	1	1	3	T3a	MX	N0	4.865954436	2.990649049	2.224395037	3.561528992	8.2190325	0
TCGA-ZF-A9RN	20.5	1	67	0	1	3	T3b	M0	NX	2.090143084	2.945838771	3.87012499	5.825459255	21.17004903	1
TCGA-ZF-AA4U	8.733333333	1	70	1	1	3	T4a	MX	NX	3.929745558	1.755292682	3.493593539	1.373328041	7.546722372	0
TCGA-ZF-AA4V	60.2	0	66	1	1	3	T3b	M0	N0	3.343009925	2.124056446	2.328409968	1.054729029	5.716146364	0
TCGA-ZF-AA4W	61	0	56	1	1	3	T3b	MX	N0	0.969421805	1.099306652	3.743632369	0.166966947	10.51285492	0
TCGA-ZF-AA52	35.9	1	70	1	1	3	T3a	MX	NX	4.403073395	2.062734105	2.303698932	3.35799108	7.213120781	0
TCGA-ZF-AA54	19.66666667	1	71	1	1	3	T3	MX	NX	4.110090081	2.885124111	3.155610817	1.856705288	9.203199659	0
TCGA-ZF-AA56	8.633333333	1	79	0	1	3	T4a	MX	N0	5.099763962	1.956188274	3.358279221	3.418084002	8.634365016	0
TCGA-2F-A9KO	24.46666667	1	63	1	1	4	T3	M0	N1	3.800700108	1.95647081	3.799016828	2.135715442	10.17428161	0
TCGA-2F-A9KP	12.13333333	1	66	1	1	4	T3a	MX	N2	3.265022002	3.01162695	4.131770551	2.622123528	14.79379612	1
TCGA-4Z-AA7R	17.4	1	73	1	1	4	T4b	M0	N0	4.729005606	2.996999322	3.120961175	5.466200969	13.86446838	0
TCGA-4Z-AA82	51.86666667	1	59	1	1	4	T2a	M0	N1	2.875046933	1.686179569	4.323192784	3.734750801	15.27500706	1
TCGA-4Z-AA84	15.33333333	0	61	1	1	4	T3a	M1	N2	4.782275927	3.049834961	3.014946534	2.410564168	8.776577937	0
TCGA-4Z-AA86	10.36666667	1	66	1	1	4	T3a	M0	N1	3.074256917	2.168432162	2.748864788	2.079537861	9.023969882	0
TCGA-4Z-AA89	34.3	0	60	1	1	4	T4b	M0	N0	6.12897301	1.857153347	3.397484411	1.020626651	2.891347079	0
TCGA-BL-A13J	2.7	1	65	1	1	4	T4	M0	N2	5.376778308	2.895817944	4.34053877	3.932512006	13.31707691	0
TCGA-BT-A20Q	19.76666667	1	73	1	1	4	T3b	M0	N2	3.977757079	1.125784654	3.372957529	1.458138384	6.086383434	0
TCGA-BT-A20R	5.133333333	1	79	0	1	4	T3b	M0	N1	2.635527581	1.69650757	3.254122036	3.892901951	13.13841382	0
TCGA-BT-A20T	15.1	1	63	1	1	4	T3b	M0	N1	5.586277159	1.576902775	3.35388191	2.369884086	5.366793581	0
TCGA-BT-A20V	5.133333333	1	59	0	1	4	T4a	M0	N2	3.515853718	1.845227482	3.999035777	5.582711945	16.44313462	1
TCGA-BT-A20X	8.366666667	1	56	1	1	4	T4a	M0	N2	1.25727378	0.963149518	3.322940944	1.030006887	9.966803899	0
TCGA-BT-A2LD	20.76666667	1	78	0	1	4	T3a	M0	N1	2.163961737	2.129766033	3.707465156	5.740740602	18.93271111	1
TCGA-BT-A3PH	4.733333333	1	76	1	1	4	T3b	MX	N2	5.138131697	2.869786539	4.725151636	1.068108755	10.22282419	0
TCGA-BT-A42F	28.8	0	64	1	1	4	T4a	MX	N1	2.958779399	1.842473649	3.169386615	1.083262394	8.173913499	0
TCGA-C4-A0EZ	9.1	1	69	0	1	4	T3a	M1	N1	2.951777257	2.723803832	3.688127754	5.268107594	17.80963659	1
TCGA-C4-A0F7	2.066666667	1	77	1	1	4	T4b	M0	N2	1.998896999	3.429041584	3.98516522	2.82668942	17.8349426	1
TCGA-CU-A0YO	4.966666667	1	84	1	1	4	T3a	MX	N2	5.79572098	1.655403582	2.976198092	1.522572053	2.792126802	0
TCGA-CU-A0YR	15.33333333	1	83	1	1	4	T2	M0	N2	3.239828922	2.461267918	4.001272617	2.07757355	12.60034611	0
TCGA-CU-A3QU	5.266666667	0	58	1	1	4	T2b	M0	N1	5.665710543	2.327418917	4.198781721	1.521792504	7.54710541	0
TCGA-CU-A72E	13.76666667	1	76	1	1	4	T3b	M0	N2	4.17716596	1.579361681	3.054751426	2.895254531	7.988370913	0
TCGA-DK-A1A3	22.16666667	1	60	1	1	4	T3	M0	N2	4.899140336	2.556118157	3.926170254	6.233313659	16.071825	1
TCGA-DK-A1A6	67.33333333	0	53	1	1	4	T2a	M0	N1	5.213334449	3.070813487	4.116145142	4.565789076	14.34568916	1
TCGA-DK-A1A7	18.66666667	0	67	0	1	4	T3	M0	N2	1.920966655	1.921887959	1.892319909	1.543352844	7.554148081	0
TCGA-DK-A1AB	16.93333333	1	74	0	1	4	T4a	M0	N2	4.642683668	0.936249412	3.666658894	2.007078143	6.1543976	0
TCGA-DK-A1AD	114	0	69	1	1	4	T3b	M0	N2	4.701676576	3.258565054	3.319331361	0.643600868	7.347203751	0
TCGA-DK-A1AF	17.86666667	0	84	0	1	4	T3	M0	N2	5.993798883	1.810651627	3.305056914	2.865079472	5.707916684	0
TCGA-DK-A2HX	47.33333333	1	80	0	1	4	T3	M0	N2	3.244534104	1.622025104	3.794635243	1.660134556	9.805770074	0
TCGA-DK-A2I2	7.9	1	63	0	1	4	T3	M0	N3	3.743309223	1.25512785	2.861477826	2.024051543	6.289571267	0
TCGA-DK-A2I6	88.53333333	0	81	1	1	4	T2b	M0	N1	2.950028446	3.466226425	3.46124696	4.031056363	16.66008932	1
TCGA-DK-A3IK	4.866666667	1	87	1	1	4	T3	M0	N2	4.040351538	1.376063625	2.150686719	2.349345743	4.592570388	0
TCGA-DK-A3IL	13.76666667	1	79	0	1	4	T3	M0	N2	5.35605223	1.561707383	3.744816619	4.801428231	10.62648931	0
TCGA-DK-A3X2	18.23333333	1	85	1	1	4	T3	M0	N2	2.797617538	3.092609165	4.087775108	3.965405672	17.80041477	1
TCGA-DK-A6B2	15.9	0	70	1	1	4	T3	M0	N1	4.454884562	1.690089407	2.904318576	1.262173942	4.717423803	0
TCGA-DK-A6B5	51.4	0	45	1	1	4	T4a	M0	N2	4.711924347	3.056986802	2.807065736	2.744366934	8.891230783	0
TCGA-DK-AA6L	38.76666667	1	48	1	1	4	T3	MX	N1	3.385926162	1.933862659	2.111633312	1.14533508	4.845227627	0
TCGA-DK-AA6Q	13.76666667	1	61	0	1	4	T3	M0	N1	2.275333405	1.737719205	2.974005369	3.933285581	13.19530078	0
TCGA-DK-AA6R	168.0333333	0	68	1	1	4	T4	M0	N1	2.594698783	2.464755819	2.584100714	1.145675499	8.554155779	0
TCGA-E5-A2PC	44.2	0	61	0	1	4	T2b	MX	N1	5.444417277	1.84954577	3.659512464	5.485331181	11.85501801	0
TCGA-E5-A4TZ	15.56666667	1	64	1	1	4	T4b	MX	N2	2.354817161	2.764699651	5.141742993	0.550893377	15.4282059	1
TCGA-E7-A6MD	4.3	0	66	1	1	4	T4a	M0	N1	6.167085309	2.439619946	2.46945675	2.747078417	4.164607102	0
TCGA-E7-A7DV	1.233333333	0	44	1	1	4	T4	MX	N3	4.029457303	2.638457346	2.758725731	2.451217443	8.766355316	0
TCGA-E7-A97Q	8.2	1	60	0	1	4	T4a	MX	N3	3.943676638	2.639969532	2.638352152	2.941588068	9.377873095	0
TCGA-FD-A3B5	9.066666667	1	86	1	1	4	T2b	MX	N1	1.921031421	2.122244982	3.970871136	2.871200599	15.55058017	1
TCGA-FD-A3SJ	24.63333333	1	59	1	1	4	T2b	MX	N2	3.266581026	3.522629548	3.369334981	5.018320375	17.49396545	1
TCGA-FD-A3SL	23.73333333	1	60	1	1	4	T4a	M1	N2	3.806484921	2.199284119	3.047736946	2.283390218	8.85403537	0
TCGA-FD-A3SM	18.23333333	1	70	1	1	4	T3a	M1	N2	5.362028667	1.478011932	3.068279218	4.576096401	8.303440635	0
TCGA-FD-A3SO	5.6	1	68	1	1	4	T3a	MX	N1	2.532416959	2.49921447	4.001070804	1.850933007	13.61302146	0
TCGA-FD-A3SQ	47.43333333	1	62	1	1	4	T3a	MX	N2	4.816312982	0.967454166	3.267937839	3.017511483	6.423302367	0
TCGA-FD-A3SR	20.06666667	1	68	1	1	4	T4a	MX	N2	6.902950269	1.514529314	3.149467331	4.284533381	5.301265859	0
TCGA-FD-A3SS	13.03333333	1	66	1	1	4	T4	MX	N3	3.363579993	1.887405171	3.039024659	3.314131081	10.67850987	0
TCGA-FD-A43U	21.2	0	70	1	1	4	T4a	MX	N2	4.162118979	1.733679724	2.498499807	3.401069552	7.622195528	0
TCGA-FD-A5BX	5.766666667	1	82	1	1	4	T3b	MX	N1	2.451908977	0.892298535	2.720441334	3.705154059	10.24663238	0
TCGA-FD-A5BZ	27.83333333	1	77	0	1	4	T3a	MX	N1	4.606208867	1.304050123	3.20688683	3.812979728	8.531453299	0
TCGA-FD-A5C0	18.33333333	1	61	1	1	4	T3a	MX	N2	5.606736541	2.113600494	3.248242139	0.931312182	3.794858763	0
TCGA-FD-A62O	7.2	1	74	1	1	4	T3a	MX	N2	3.425490054	2.081048468	3.733414	1.381622823	9.736408886	0
TCGA-FD-A6TA	63.73333333	0	58	1	1	4	T3b	MX	N2	4.402777423	2.00240045	3.040265958	2.981675684	8.467833238	0
TCGA-FD-A6TE	12.53333333	0	54	1	1	4	T3a	MX	N2	6.278163586	2.160665952	4.073261552	5.088972638	11.38752831	0
TCGA-FD-A6TF	2.3	1	80	0	1	4	T3b	M1	N2	3.403108172	1.867772743	2.138323004	2.898512341	7.518629362	0
TCGA-FD-A6TG	3.1	1	73	1	1	4	T3a	MX	N2	4.885756886	3.465048492	2.860160703	1.412900187	7.386568436	0
TCGA-FD-A6TH	4.366666667	1	63	1	1	4	T3	MX	N2	4.080765947	1.916890858	3.454661536	4.089668478	11.74372714	0
TCGA-FD-A6TI	9.8	1	73	1	1	4	T4b	MX	N1	3.964359815	1.076111647	3.704835454	0.976935834	6.143432684	0
TCGA-FJ-A3Z7	31.5	0	76	1	1	4	T4a	MX	N2	3.951423673	2.579706095	2.747058647	0.928588251	6.372395331	0
TCGA-FJ-A3ZE	10.8	1	65	1	1	4	unknow	M1	N3	4.81983012	2.892412205	4.57301211	4.46502171	15.7892293	1
TCGA-FT-A61P	11.23333333	0	76	1	1	4	T3b	MX	N2	3.05779769	1.741126956	2.846996492	2.06735545	8.491959841	0
TCGA-G2-AA3C	7.033333333	1	66	1	1	4	T3b	M0	N1	3.869272297	1.762157436	3.114785279	5.596904738	13.30775896	0
TCGA-G2-AA3D	71.3	0	60	1	1	4	T3	M0	N2	5.847695562	2.729936858	3.886637935	3.04879174	9.542528181	0
TCGA-G2-AA3F	29.76666667	0	77	1	1	4	T3	M0	N1	5.967711591	3.238886806	3.794016535	3.636806722	10.95874627	0
TCGA-GC-A3YS	25.26666667	0	61	1	1	4	T3a	MX	N1	2.315495804	1.674301097	2.684816494	1.89974718	9.033402625	0
TCGA-GD-A2C5	27.06666667	0	53	0	1	4	T3a	MX	N2	5.542062375	1.980793436	3.378276889	3.043231276	7.332325574	0
TCGA-GD-A3OP	2.133333333	0	84	0	1	4	T4a	MX	N2	5.683075176	1.851610336	3.496072414	1.407942218	4.570993461	0
TCGA-GD-A3OQ	3.166666667	0	48	1	1	4	T4a	MX	N1	4.407084855	2.437296196	3.934261719	3.134539513	11.89750817	0
TCGA-GU-A42P	11.06666667	1	72	1	1	4	T3a	M0	N1	5.061889363	3.4359379	4.588101753	3.556825443	14.97909289	1
TCGA-GU-A42R	19.23333333	1	68	1	1	4	T4a	MX	N2	5.68285473	2.097225465	3.796064016	0.792990664	4.864295112	0
TCGA-GU-A762	7.733333333	1	87	1	1	4	T4a	MX	N2	2.963712149	2.168747282	2.462454437	2.552879443	9.21012275	0
TCGA-GU-A767	4.8	1	81	1	1	4	T3b	MX	N2	5.159306255	1.662430661	3.061546039	4.204858285	8.420585648	0
TCGA-GU-AATO	10.8	1	75	1	1	4	T4a	MX	N2	5.395398064	1.321484254	2.834122005	0.993938641	1.68874262	0
TCGA-GU-AATP	33.43333333	0	74	1	1	4	T2	MX	N2	4.468993782	3.217124294	2.81902046	4.479629602	12.40038997	0
TCGA-GV-A3JV	14.46666667	1	66	1	1	4	T3b	MX	N1	4.474120602	2.626752641	4.018478396	1.635721428	9.996972939	0
TCGA-GV-A3JZ	20.1	0	55	1	1	4	T4a	MX	N3	4.160123938	2.68514112	3.101533768	6.149062591	15.34436529	1
TCGA-GV-A3QF	20.56666667	1	79	1	1	4	T3b	MX	N2	4.108511912	2.280014396	3.352458686	6.163551866	15.36711017	1
TCGA-GV-A3QK	27.73333333	0	56	0	1	4	T4a	M0	N2	5.914750828	2.261293105	3.644378928	2.746286535	7.416998656	0
TCGA-H4-A2HQ	19.66666667	0	64	0	1	4	unknow	M1	NX	4.747119354	2.132770615	4.182705008	4.312831417	13.21517619	0
TCGA-HQ-A5ND	9.133333333	1	78	1	1	4	T3b	M0	N1	0.878422295	2.617767001	3.154006327	4.119762863	18.18766309	1
TCGA-K4-A6MB	15.63333333	0	64	1	1	4	T3b	MX	N1	4.622406225	2.762237393	3.65497393	3.823594486	12.45482261	0
TCGA-K4-A83P	16.5	0	77	1	unknow	4	T4a	MX	N1	4.371010255	2.028526012	2.871141445	3.86903831	9.521417754	0
TCGA-KQ-A41O	51.26666667	0	84	1	1	4	T3	M0	N1	5.12079442	2.91128853	3.059659672	1.320850865	6.299037865	0
TCGA-KQ-A41P	36.46666667	0	76	1	1	4	T3b	M1	N3	4.73348613	3.16696669	2.259799144	1.786345437	6.095254195	0
TCGA-LC-A66R	15.53333333	0	78	1	1	4	T4a	MX	N2	2.225186996	3.257216746	2.980191868	1.664262096	12.59346934	0
TCGA-S5-A6DX	1.866666667	1	83	1	1	4	T4a	MX	N2	2.139462291	1.406198678	3.246305772	4.631785297	14.64425153	1
TCGA-SY-A9G0	33.6	1	82	1	1	4	T4	M0	N1	4.626458411	1.693844646	3.268988099	2.35616917	7.101056227	0
TCGA-UY-A78K	17.86666667	1	60	1	1	4	unknow	MX	N2	5.159123363	2.653527842	2.940696926	4.146963896	9.873449703	0
TCGA-UY-A78L	37.56666667	0	62	1	1	4	unknow	MX	N1	3.885896446	2.126603217	3.171749338	1.386211124	7.489918236	0
TCGA-UY-A78M	23	1	81	0	1	4	T2	MX	N2	5.596936931	1.87266252	2.950120296	2.965804228	5.767108793	0
TCGA-UY-A78N	88.03333333	1	80	1	1	4	T2	MX	N1	4.011762184	2.703408613	3.844612626	1.425342746	10.19624658	0
TCGA-UY-A8OB	70.3	0	63	1	1	4	T3a	MX	N1	3.65985265	2.272508785	3.386874528	1.164073764	8.402266905	0
TCGA-UY-A9PE	6.3	0	86	1	1	4	T2b	MX	N2	4.309250416	3.25998635	2.982833353	2.400498036	9.93897027	0
TCGA-UY-A9PF	3.9	0	77	1	1	4	T3a	MX	N2	5.783091482	1.715736137	4.328898202	1.041715391	5.771420111	0
TCGA-XF-A8HC	6.666666667	1	79	1	1	4	T3a	MX	N2	3.190849654	2.516890083	3.669855623	3.082900112	13.49481642	0
TCGA-XF-A8HH	1.9	1	61	0	1	4	T3b	M0	N2	5.176110502	2.180780891	3.447502101	1.51805416	6.164951494	0
TCGA-XF-A8HI	18.13333333	1	57	0	1	4	T2b	MX	N2	5.793764037	1.796396743	3.49879082	2.750500818	6.383429338	0
TCGA-XF-A9SJ	3.266666667	1	83	1	1	4	T3b	MX	N2	5.09054691	2.017176858	2.117277465	3.065855412	4.90997315	0
TCGA-XF-A9SK	16.2	1	65	1	1	4	T3b	MX	N1	5.002135861	1.557856077	2.303152108	3.478392023	5.351445607	0
TCGA-XF-A9SL	67.33333333	1	69	1	1	4	T3a	MX	N2	3.848492748	1.502757287	2.487917961	2.512190471	6.336605165	0
TCGA-XF-A9SU	6.066666667	1	74	0	1	4	T3b	MX	N1	4.847321988	2.252044098	2.63733318	2.292037539	5.964631362	0
TCGA-XF-A9SV	12.93333333	1	82	1	1	4	T4a	M1	N2	3.045961171	2.081268377	3.537210323	2.350250271	11.43532582	0
TCGA-XF-A9SW	12.06666667	1	85	1	1	4	T3b	MX	N2	4.591263517	1.421828128	2.386470783	2.326466305	4.258907495	0
TCGA-XF-A9SX	23.96666667	1	63	0	1	4	T3b	MX	N2	4.524915572	1.658495309	2.66842234	2.018636666	5.091940253	0
TCGA-XF-A9SY	21.33333333	0	60	0	1	4	T3b	MX	N2	2.400291448	1.874662426	2.855627583	2.185368968	10.15867944	0
TCGA-XF-A9SZ	28.63333333	1	79	1	1	4	T3b	MX	N2	4.680958351	1.722594987	2.474295077	2.067929154	4.487211367	0
TCGA-XF-A9T3	2.266666667	0	69	0	1	4	T3b	MX	N2	2.961934798	2.487686996	2.504877639	2.478188267	9.808962998	0
TCGA-XF-A9T4	16.5	1	48	1	1	4	T2b	MX	N1	3.792177564	1.657409979	3.425255589	2.172228588	8.690103077	0
TCGA-XF-A9T5	67.56666667	0	78	0	1	4	T3a	MX	N1	3.614175065	2.232292362	2.755120238	2.674101063	9.105267301	0
TCGA-XF-AAMH	11.46666667	1	80	1	1	4	T3b	MX	N1	1.656159969	1.662961064	3.1123772	5.012061317	16.25645575	1
TCGA-XF-AAMT	3	1	75	0	1	4	T3b	MX	N2	3.005512812	1.631172282	2.590736858	2.220675108	7.940391559	0
TCGA-XF-AAMW	8.433333333	1	79	0	1	4	T2b	unknow	N0	3.42825658	2.13411413	3.277284647	1.155546542	8.261889411	0
TCGA-XF-AAMZ	44.93333333	1	81	0	1	4	T3a	MX	N2	4.823493606	2.783193446	4.175082224	5.210709913	15.69140086	1
TCGA-XF-AAN0	57.26666667	1	68	1	1	4	T4a	M0	N2	5.426120478	2.162478824	3.109199062	0.962039742	3.896738431	0
TCGA-XF-AAN3	87.5	0	76	1	1	4	T3b	MX	N2	4.391666002	1.246493217	2.699722854	0.794019697	2.717727021	0
TCGA-XF-AAN7	18.83333333	1	60	1	1	4	T3a	MX	N1	1.107523172	2.582174927	2.887920593	1.599590118	13.02719633	0
TCGA-YC-A9TC	0.666666667	1	71	1	1	4	unknow	M1	unknow	7.067285916	2.274898245	3.495975233	4.781943493	8.135123824	0
TCGA-ZF-A9R1	25.76666667	0	81	1	1	4	T3b	M0	N1	5.717732348	2.25579166	3.564559866	4.925262697	10.98409329	0
TCGA-ZF-A9R9	28.8	1	58	1	1	4	T3b	MX	N2	4.401803148	0.816695378	2.077928971	1.899719729	1.975495675	0
TCGA-ZF-A9RD	13.6	1	75	0	1	4	T3a	MX	N2	2.23157833	2.335006967	3.121669275	1.535630975	11.02027237	0
TCGA-ZF-AA4R	34.53333333	1	67	1	1	4	T3a	MX	N1	3.613165039	1.878565665	2.668815109	4.047531409	10.37264654	0
TCGA-ZF-AA4T	19.96666667	1	65	1	1	4	T4	MX	N2	5.194408202	2.635715393	3.286132112	4.926009385	11.91994558	0
TCGA-ZF-AA58	54.96666667	0	61	0	1	4	T3a	MX	N2	3.285031362	2.569149092	1.993974643	2.498165835	8.041336991	0
TCGA-ZF-AA5H	29.9	0	60	0	1	4	T3b	M0	N2	3.304807436	1.960492064	2.679236636	1.353616882	6.882134013	0
TCGA-ZF-AA5N	5.6	1	62	0	1	4	T2	M1	NX	2.761216329	1.654659627	3.276299826	0.459334666	7.48589756	0
TCGA-ZF-AA5P	12.4	0	65	1	1	4	T2b	M0	N2	3.739073634	2.033047279	2.488162776	2.540528752	7.580626668	0
TCGA-FJ-A3Z9	12.83333333	1	72	1	1	unknow	TX	M0	N0	5.605889267	2.146058863	3.844568439	3.90698004	10.1257977	0
TCGA-HQ-A2OE	39.13333333	0	69	1	unknow	unknow	T2a	MX	N2	5.395622558	2.618247584	4.91237107	0.890491831	9.495539096	0
